# Supplementary material for: The gut microbiome modulates the transformation of microglial subtypes
Source: Mol Psychiatry. 2023 Mar 13;28(4):1611–21. doi: 10.1038/s41380-023-02017-y (PMC10208978; doi:10.1038/s41380-023-02017-y)
Supplement: Supplementary file 3 — Supplementary Table S1 [file 41380_2023_2017_MOESM3_ESM.xlsx]

## Sheet: Sheet1
Supplementary Table S1. Detailed information of single cell nucleur analysis in each sample.
Sample	region	group	Estimated Number of Cells	Mean Reads per Cell	Median Genes per Cell	Number of Reads	Valid Barcodes	Sequencing Saturation	Q30 Bases in Barcode	Q30 Bases in RNA Read	Q30 Bases in UMI	Reads Mapped to Genome	Reads Mapped Confidently to Genome	Reads Mapped Confidently to Intergenic Regions	Reads Mapped Confidently to Intronic Regions	Reads Mapped Confidently to Exonic Regions	Reads Mapped Confidently to Transcriptome	Reads Mapped Antisense to Gene	Fraction Reads in Cells	Total Genes Detected	Median UMI Counts per Cell
C17H	Hip	CGF	6480	58301	2865	377794030	0.966	0.491	0.947	0.898	0.938	0.925	0.91	0.068	0	0.841	0.583	0.219	0.531	23855	7559
C18H	Hip	CGF	8794	38253	2499	336404923	0.963	0.398	0.943	0.893	0.935	0.93	0.913	0.067	0	0.847	0.551	0.256	0.578	23959	6101
C19H	Hip	CGF	8126	40565	2421	329638827	0.966	0.401	0.944	0.898	0.937	0.929	0.911	0.064	0	0.846	0.579	0.219	0.494	23859	5444
S30H	Hip	SPF	7029	46572	2800	327357640	0.965	0.411	0.939	0.889	0.929	0.926	0.91	0.066	0	0.843	0.603	0.195	0.512	23899	7054
S31H	Hip	SPF	7401	44384	2670	328488081	0.965	0.442	0.941	0.89	0.931	0.924	0.906	0.064	0	0.841	0.586	0.21	0.537	23818	6524
S32H	Hip	SPF	8228	52335	2678	430618978	0.96	0.461	0.963	0.911	0.938	0.93	0.911	0.064	0	0.847	0.616	0.175	0.459	24137	6132
G5H	Hip	GF	8318	47093	2649	391724971	0.957	0.491	0.965	0.924	0.958	0.933	0.908	0.06	0	0.848	0.506	0.269	0.583	23835	5809
G6H	Hip	GF	8849	42195	2426	373390237	0.957	0.469	0.966	0.924	0.959	0.935	0.907	0.059	0	0.848	0.508	0.26	0.557	23926	4989
G7H	Hip	GF	9001	39396	2337	354605653	0.958	0.501	0.964	0.922	0.957	0.935	0.907	0.059	0	0.848	0.509	0.255	0.57	23997	4593
C17P	PFC	CGF	7324	57137	1633	418476203	0.953	0.792	0.949	0.908	0.942	0.857	0.83	0.103	0	0.727	0.606	0.038	0.553	22781	2791
C18P	PFC	CGF	7390	52082	1673	384892827	0.946	0.772	0.944	0.902	0.935	0.836	0.807	0.123	0	0.684	0.583	0.028	0.564	22689	3013
C319P	PFC	CGF	7726	40824	1453	315407526	0.953	0.792	0.941	0.895	0.931	0.866	0.838	0.101	0	0.737	0.597	0.038	0.628	22711	2330
S30P	PFC	SPF	5803	58726	1762	340791801	0.955	0.828	0.942	0.895	0.933	0.87	0.845	0.098	0	0.747	0.626	0.033	0.631	22543	3028
S31P	PFC	SPF	6948	45405	1806	315474381	0.956	0.756	0.939	0.895	0.929	0.867	0.84	0.095	0	0.746	0.634	0.032	0.587	22449	3187
S32P	PFC	SPF	7667	47921	1746	367412945	0.95	0.771	0.947	0.904	0.939	0.853	0.823	0.109	0	0.714	0.614	0.028	0.583	22617	3163
G5P	PFC	GF	7981	49590	2887	395782295	0.949	0.48	0.955	0.905	0.943	0.918	0.895	0.063	0	0.831	0.5	0.27	0.602	24072	6721
G6P	PFC	GF	9129	47680	2894	435277814	0.951	0.474	0.955	0.904	0.943	0.92	0.896	0.064	0	0.833	0.533	0.241	0.613	24190	6853
G7P	PFC	GF	7730	52838	3030	408444012	0.95	0.516	0.953	0.899	0.941	0.923	0.902	0.065	0	0.837	0.529	0.252	0.637	24116	7338
