# Supplementary material for: The gut microbiome modulates the transformation of microglial subtypes
Source: Mol Psychiatry. 2023 Mar 13;28(4):1611–21. doi: 10.1038/s41380-023-02017-y (PMC10208978; doi:10.1038/s41380-023-02017-y)
Supplement: Supplementary file 4 — Supplementary Table S2 [file 41380_2023_2017_MOESM4_ESM.xlsx]

## Sheet: Sup data S2
Supplementary Table S2. Detailed information of reversed cell communication.
LRtype	interacting_pair	id_cp_interaction	partner_a	partner_b	ensembl_a	ensembl_b	source	secreted	is_integrin	a	b	P-Value	rank	significant_mean	group	region
RR	Entpd1 >> Adora1	CPI-SS026C7F8A2	simple:P49961	simple:P30542	ENSG00000138185	ENSG00000163485	curated	FALSE	FALSE	Microglia	Astrocyte	0	0.373	0.671	CGF	Hip
RR	Entpd1 >> Adora1	CPI-SS026C7F8A2	simple:P49961	simple:P30542	ENSG00000138185	ENSG00000163485	curated	FALSE	FALSE	Microglia	Astrocyte	0	0.308	0.643	SPF	Hip
RR	Cd47 >> Sirpb1c	CPI-SS0339AE950	simple:Q08722	simple:P78324	ENSG00000196776	ENSG00000198053	curated	FALSE	FALSE	Microglia	Astrocyte	0	0.278	0.613	CGF	Hip
RR	Cd47 >> Sirpb1c	CPI-SS0339AE950	simple:Q08722	simple:P78324	ENSG00000196776	ENSG00000198053	curated	FALSE	FALSE	Microglia	Astrocyte	0	0.296	0.654	SPF	Hip
RR	Cd47 >> Sirpb1c	CPI-SS0E9015902	simple:Q08722	simple:Q9P1W8	ENSG00000196776	ENSG00000089012	curated	FALSE	FALSE	Microglia	Astrocyte	0	0.278	0.613	CGF	Hip
RR	Cd47 >> Sirpb1c	CPI-SS0E9015902	simple:Q08722	simple:Q9P1W8	ENSG00000196776	ENSG00000089012	curated	FALSE	FALSE	Microglia	Astrocyte	0	0.296	0.654	SPF	Hip
RR	Nectin3 >> Nectin1	CPI-SS0C5E9FBFB	simple:Q9NQS3	simple:Q15223	ENSG00000177707	ENSG00000110400	curated	TRUE	FALSE	Microglia	Oligodendrocyte	0	0.136	0.243	CGF	Hip
RR	Nectin3 >> Nectin1	CPI-SS0C5E9FBFB	simple:Q9NQS3	simple:Q15223	ENSG00000177707	ENSG00000110400	curated	TRUE	FALSE	Microglia	Oligodendrocyte	0	0.172	0.271	SPF	Hip
RR	Nrg3 >> Erbb4	CPI-SS0D5E30C6C	simple:P56975	simple:Q15303	ENSG00000185737	ENSG00000178568	curated	TRUE	FALSE	Microglia	Oligodendrocyte	0	0.414	2.751	CGF	Hip
RR	Nrg3 >> Erbb4	CPI-SS0D5E30C6C	simple:P56975	simple:Q15303	ENSG00000185737	ENSG00000178568	curated	TRUE	FALSE	Microglia	Oligodendrocyte	0	0.414	2.791	SPF	Hip
RR	Nrg3 >> Erbb4	CPI-SS0D5E30C6C	simple:P56975	simple:Q15303	ENSG00000185737	ENSG00000178568	curated	TRUE	FALSE	Microglia	OPC	0	0.414	2.763	CGF	Hip
RR	Nrg3 >> Erbb4	CPI-SS0D5E30C6C	simple:P56975	simple:Q15303	ENSG00000185737	ENSG00000178568	curated	TRUE	FALSE	Microglia	OPC	0	0.414	2.73	SPF	Hip
LR	Col27a1 >> a11b1 complex	CPI-CS0F72157E2	simple:Q8IZC6	complex:a11b1 complex	ENSG00000196739		curated	TRUE	TRUE	Microglia	Excitatory	0	0.178	0.388	CGF	Hip
LR	Col27a1 >> a11b1 complex	CPI-CS0F72157E2	simple:Q8IZC6	complex:a11b1 complex	ENSG00000196739		curated	TRUE	TRUE	Microglia	Excitatory	0	0.101	0.35	SPF	Hip
RR	Erbb4 >> Nrg3	CPI-SS0D5E30C6C	simple:Q15303	simple:P56975	ENSG00000178568	ENSG00000185737	curated	TRUE	FALSE	Microglia	Excitatory	0	0.414	2.41	CGF	Hip
RR	Erbb4 >> Nrg3	CPI-SS0D5E30C6C	simple:Q15303	simple:P56975	ENSG00000178568	ENSG00000185737	curated	TRUE	FALSE	Microglia	Excitatory	0	0.414	2.461	SPF	Hip
RR	Epha4 >> Efna5	CPI-SS0FC01B947	simple:P54764	simple:P52803	ENSG00000116106	ENSG00000184349	curated	FALSE	FALSE	Microglia	Interneuron	0	0.189	0.899	CGF	Hip
RR	Epha4 >> Efna5	CPI-SS0FC01B947	simple:P54764	simple:P52803	ENSG00000116106	ENSG00000184349	curated	FALSE	FALSE	Microglia	Interneuron	0.032	0.178	0.888	SPF	Hip
