# Supplementary material for: The gut microbiome modulates the transformation of microglial subtypes
Source: Mol Psychiatry. 2023 Mar 13;28(4):1611–21. doi: 10.1038/s41380-023-02017-y (PMC10208978; doi:10.1038/s41380-023-02017-y)
Supplement: Supplementary file 5 — Supplementary Table S3 [file 41380_2023_2017_MOESM5_ESM.xlsx]

## Sheet: GRMs
Supplementary Table S3. Detailed information of reversed gene of each cell type in Hip and PFC.
Gene	Brain region	Cell type
1-Mar	Hip	Astrocyte
0610012G03Rik	Hip	Astrocyte
1110008F13Rik	Hip	Astrocyte
1110008P14Rik	Hip	Astrocyte
1110065P20Rik	Hip	Astrocyte
1700016D06Rik	Hip	Astrocyte
1700030F04Rik	Hip	Astrocyte
1810037I17Rik	Hip	Astrocyte
2010107E04Rik	Hip	Astrocyte
2210016L21Rik	Hip	Astrocyte
2410015M20Rik	Hip	Astrocyte
5730522E02Rik	Hip	Astrocyte
9530026P05Rik	Hip	Astrocyte
A230006K03Rik	Hip	Astrocyte
Abi2	Hip	Astrocyte
Abl2	Hip	Astrocyte
Acp1	Hip	Astrocyte
Actg1	Hip	Astrocyte
Adarb2	Hip	Astrocyte
Adgrb3	Hip	Astrocyte
Adgrg1	Hip	Astrocyte
Adgrl3	Hip	Astrocyte
Adsl	Hip	Astrocyte
Aes	Hip	Astrocyte
Agbl4	Hip	Astrocyte
Akt3	Hip	Astrocyte
Aldoa	Hip	Astrocyte
Aldoc	Hip	Astrocyte
Amy1	Hip	Astrocyte
Ank3	Hip	Astrocyte
Ankrd17	Hip	Astrocyte
Anks1b	Hip	Astrocyte
Ano3	Hip	Astrocyte
Aox1	Hip	Astrocyte
Apoe	Hip	Astrocyte
Appl2	Hip	Astrocyte
Aprt	Hip	Astrocyte
Arhgap12	Hip	Astrocyte
Arid1b	Hip	Astrocyte
Arl15	Hip	Astrocyte
Arl6ip1	Hip	Astrocyte
Arpc3	Hip	Astrocyte
Arpc5l	Hip	Astrocyte
Astn2	Hip	Astrocyte
Atp1b2	Hip	Astrocyte
Atp2b1	Hip	Astrocyte
Atp5b	Hip	Astrocyte
Atp5d	Hip	Astrocyte
Atp5e	Hip	Astrocyte
Atp5f1	Hip	Astrocyte
Atp5g1	Hip	Astrocyte
Atp5g2	Hip	Astrocyte
Atp5g3	Hip	Astrocyte
Atp5h	Hip	Astrocyte
Atp5l	Hip	Astrocyte
Atp5o	Hip	Astrocyte
Atp6ap2	Hip	Astrocyte
Atp6v0b	Hip	Astrocyte
Atp6v1f	Hip	Astrocyte
Atp6v1g1	Hip	Astrocyte
Atp8a1	Hip	Astrocyte
Atpif1	Hip	Astrocyte
Atrnl1	Hip	Astrocyte
Atxn7l3b	Hip	Astrocyte
AY036118	Hip	Astrocyte
B3galt1	Hip	Astrocyte
Basp1	Hip	Astrocyte
Bbip1	Hip	Astrocyte
BC031181	Hip	Astrocyte
Bex2	Hip	Astrocyte
Bex3	Hip	Astrocyte
Bicd1	Hip	Astrocyte
Bmpr1b	Hip	Astrocyte
Bmyc	Hip	Astrocyte
Bri3	Hip	Astrocyte
Brinp1	Hip	Astrocyte
Brk1	Hip	Astrocyte
Bsg	Hip	Astrocyte
Btbd17	Hip	Astrocyte
Btg2	Hip	Astrocyte
C030018K13Rik	Hip	Astrocyte
C1ql3	Hip	Astrocyte
C1qtnf4	Hip	Astrocyte
Cacna1c	Hip	Astrocyte
Cacna1d	Hip	Astrocyte
Cacna1e	Hip	Astrocyte
Cacna2d1	Hip	Astrocyte
Cacna2d3	Hip	Astrocyte
Cacnb2	Hip	Astrocyte
Cacnb4	Hip	Astrocyte
Cacybp	Hip	Astrocyte
Cadm1	Hip	Astrocyte
Cadm2	Hip	Astrocyte
Cadps	Hip	Astrocyte
Calm2	Hip	Astrocyte
Calr	Hip	Astrocyte
Camk1d	Hip	Astrocyte
Camk2g	Hip	Astrocyte
Camk2n1	Hip	Astrocyte
Carmil1	Hip	Astrocyte
Cbr1	Hip	Astrocyte
Ccdc107	Hip	Astrocyte
Ccdc141	Hip	Astrocyte
Cck	Hip	Astrocyte
Ccnl2	Hip	Astrocyte
Ccser1	Hip	Astrocyte
Cd81	Hip	Astrocyte
Cd9	Hip	Astrocyte
Cdh11	Hip	Astrocyte
Cdh12	Hip	Astrocyte
Cdh8	Hip	Astrocyte
Cdh9	Hip	Astrocyte
Cdk14	Hip	Astrocyte
Cecr2	Hip	Astrocyte
Celf2	Hip	Astrocyte
Cep85l	Hip	Astrocyte
Cfap46	Hip	Astrocyte
Cfap77	Hip	Astrocyte
Cfl1	Hip	Astrocyte
Chchd10	Hip	Astrocyte
Chd3os	Hip	Astrocyte
Chl1	Hip	Astrocyte
Chrm3	Hip	Astrocyte
Cirbp	Hip	Astrocyte
Cisd1	Hip	Astrocyte
Ckb	Hip	Astrocyte
Cldn10	Hip	Astrocyte
Clpp	Hip	Astrocyte
Clstn2	Hip	Astrocyte
Clta	Hip	Astrocyte
Clu	Hip	Astrocyte
Cmtm5	Hip	Astrocyte
Cnih2	Hip	Astrocyte
Cnot6	Hip	Astrocyte
Cntn1	Hip	Astrocyte
Cntn3	Hip	Astrocyte
Cntn4	Hip	Astrocyte
Cntn5	Hip	Astrocyte
Cntnap2	Hip	Astrocyte
Cntnap5a	Hip	Astrocyte
Cntnap5b	Hip	Astrocyte
Coa3	Hip	Astrocyte
Col25a1	Hip	Astrocyte
Commd3	Hip	Astrocyte
Cops9	Hip	Astrocyte
Coq10b	Hip	Astrocyte
Cox14	Hip	Astrocyte
Cox6a1	Hip	Astrocyte
Cox6b1	Hip	Astrocyte
Cox7a2	Hip	Astrocyte
Cox7a2l	Hip	Astrocyte
Cox7b	Hip	Astrocyte
Cox7c	Hip	Astrocyte
Cox8a	Hip	Astrocyte
Cpeb2	Hip	Astrocyte
Cpne4	Hip	Astrocyte
Crip2	Hip	Astrocyte
Cryab	Hip	Astrocyte
Csdc2	Hip	Astrocyte
Csmd3	Hip	Astrocyte
Cspp1	Hip	Astrocyte
Cst3	Hip	Astrocyte
Ctnna2	Hip	Astrocyte
Ctsl	Hip	Astrocyte
Cttnbp2	Hip	Astrocyte
Cuedc2	Hip	Astrocyte
Cyc1	Hip	Astrocyte
Cycs	Hip	Astrocyte
D030047H15Rik	Hip	Astrocyte
Dab1	Hip	Astrocyte
Dad1	Hip	Astrocyte
Dbi	Hip	Astrocyte
Dctn3	Hip	Astrocyte
Ddah1	Hip	Astrocyte
Ddx24	Hip	Astrocyte
Ddx3x	Hip	Astrocyte
Dgkh	Hip	Astrocyte
Dgki	Hip	Astrocyte
Diaph2	Hip	Astrocyte
Dio2	Hip	Astrocyte
Dlg2	Hip	Astrocyte
Dlgap2	Hip	Astrocyte
Dnajb6	Hip	Astrocyte
Dock10	Hip	Astrocyte
Dock3	Hip	Astrocyte
Dock4	Hip	Astrocyte
Dok6	Hip	Astrocyte
Dpp10	Hip	Astrocyte
Dpp6	Hip	Astrocyte
Dpyd	Hip	Astrocyte
Drap1	Hip	Astrocyte
Dscam	Hip	Astrocyte
Dst	Hip	Astrocyte
Dtna	Hip	Astrocyte
Dynll1	Hip	Astrocyte
Dynlrb1	Hip	Astrocyte
Edf1	Hip	Astrocyte
Edil3	Hip	Astrocyte
Eef1a1	Hip	Astrocyte
Efr3a	Hip	Astrocyte
Egfem1	Hip	Astrocyte
Egr1	Hip	Astrocyte
Eid1	Hip	Astrocyte
Eif1	Hip	Astrocyte
Eif1b	Hip	Astrocyte
Eif5a	Hip	Astrocyte
Elmod1	Hip	Astrocyte
Elob	Hip	Astrocyte
Emc10	Hip	Astrocyte
Emc6	Hip	Astrocyte
Emc7	Hip	Astrocyte
Eml6	Hip	Astrocyte
Enho	Hip	Astrocyte
Eno1	Hip	Astrocyte
Epha4	Hip	Astrocyte
Epha6	Hip	Astrocyte
Epha7	Hip	Astrocyte
Erbb4	Hip	Astrocyte
Erc2	Hip	Astrocyte
Erp29	Hip	Astrocyte
Etl4	Hip	Astrocyte
Exoc4	Hip	Astrocyte
Fabp3	Hip	Astrocyte
Fabp5	Hip	Astrocyte
Fam135a	Hip	Astrocyte
Fam135b	Hip	Astrocyte
Fam155a	Hip	Astrocyte
Fam173a	Hip	Astrocyte
Fam19a1	Hip	Astrocyte
Fam19a2	Hip	Astrocyte
Fam213a	Hip	Astrocyte
Fam32a	Hip	Astrocyte
Farp1	Hip	Astrocyte
Fbxl17	Hip	Astrocyte
Fgf14	Hip	Astrocyte
Fgfr2	Hip	Astrocyte
Fis1	Hip	Astrocyte
Fjx1	Hip	Astrocyte
Fkbp1a	Hip	Astrocyte
Fndc4	Hip	Astrocyte
Fnip1	Hip	Astrocyte
Focad	Hip	Astrocyte
Frmpd4	Hip	Astrocyte
Frrs1l	Hip	Astrocyte
Fth1	Hip	Astrocyte
Ftl1	Hip	Astrocyte
Fut9	Hip	Astrocyte
Fxyd7	Hip	Astrocyte
Gabarap	Hip	Astrocyte
Gabarapl2	Hip	Astrocyte
Gabra2	Hip	Astrocyte
Gabrb2	Hip	Astrocyte
Gabrb3	Hip	Astrocyte
Galnt13	Hip	Astrocyte
Galnt17	Hip	Astrocyte
Garem1	Hip	Astrocyte
Gem	Hip	Astrocyte
Gja1	Hip	Astrocyte
Gjb6	Hip	Astrocyte
Gldc	Hip	Astrocyte
Glp2r	Hip	Astrocyte
Glrx5	Hip	Astrocyte
Gls	Hip	Astrocyte
Glt8d1	Hip	Astrocyte
Gm10036	Hip	Astrocyte
Gm10073	Hip	Astrocyte
Gm11361	Hip	Astrocyte
Gm11808	Hip	Astrocyte
Gm15738	Hip	Astrocyte
Gm19710	Hip	Astrocyte
Gm2000	Hip	Astrocyte
Gm20388	Hip	Astrocyte
Gm20754	Hip	Astrocyte
Gm21954	Hip	Astrocyte
Gm26694	Hip	Astrocyte
Gm26699	Hip	Astrocyte
Gm26724	Hip	Astrocyte
Gm26733	Hip	Astrocyte
Gm26835	Hip	Astrocyte
Gm26836	Hip	Astrocyte
Gm26904	Hip	Astrocyte
Gm26916	Hip	Astrocyte
Gm28928	Hip	Astrocyte
Gm3764	Hip	Astrocyte
Gm38393	Hip	Astrocyte
Gm42418	Hip	Astrocyte
Gm43713	Hip	Astrocyte
Gm45846	Hip	Astrocyte
Gm47283	Hip	Astrocyte
Gm47423	Hip	Astrocyte
Gm48606	Hip	Astrocyte
Gm48742	Hip	Astrocyte
Gm48765	Hip	Astrocyte
Gm9493	Hip	Astrocyte
Gm973	Hip	Astrocyte
Gm9843	Hip	Astrocyte
Gm9925	Hip	Astrocyte
Gnaq	Hip	Astrocyte
Gng3	Hip	Astrocyte
Gpc5	Hip	Astrocyte
Gphn	Hip	Astrocyte
Gpr137c	Hip	Astrocyte
Gpr158	Hip	Astrocyte
Gpr37l1	Hip	Astrocyte
Gpx4	Hip	Astrocyte
Gramd1b	Hip	Astrocyte
Gria1	Hip	Astrocyte
Gria3	Hip	Astrocyte
Gria4	Hip	Astrocyte
Grid2	Hip	Astrocyte
Grik2	Hip	Astrocyte
Grin2a	Hip	Astrocyte
Grip1	Hip	Astrocyte
Grm1	Hip	Astrocyte
Grm5	Hip	Astrocyte
Grm7	Hip	Astrocyte
Grpel1	Hip	Astrocyte
Gsdme	Hip	Astrocyte
Gstm5	Hip	Astrocyte
Gtdc1	Hip	Astrocyte
Gtf2a1	Hip	Astrocyte
Gtf2h5	Hip	Astrocyte
Guk1	Hip	Astrocyte
H2afj	Hip	Astrocyte
H2afz	Hip	Astrocyte
H3f3a	Hip	Astrocyte
H3f3b	Hip	Astrocyte
Hagh	Hip	Astrocyte
Haghl	Hip	Astrocyte
Hbb-bs	Hip	Astrocyte
Hcfc1r1	Hip	Astrocyte
Hcn1	Hip	Astrocyte
Hdac4	Hip	Astrocyte
Hdac8	Hip	Astrocyte
Heph	Hip	Astrocyte
Higd2a	Hip	Astrocyte
Hint1	Hip	Astrocyte
Hist3h2ba	Hip	Astrocyte
Hivep3	Hip	Astrocyte
Hmgb1	Hip	Astrocyte
Hmgn1	Hip	Astrocyte
Hmgn3	Hip	Astrocyte
Hn1	Hip	Astrocyte
Hnrnph3	Hip	Astrocyte
Hras	Hip	Astrocyte
Hs3st4	Hip	Astrocyte
Hs6st3	Hip	Astrocyte
Hsbp1	Hip	Astrocyte
Hsp90ab1	Hip	Astrocyte
Hspa5	Hip	Astrocyte
Hspe1	Hip	Astrocyte
Htra1	Hip	Astrocyte
Ifrd1	Hip	Astrocyte
Ift20	Hip	Astrocyte
Igf1r	Hip	Astrocyte
Igf2bp3	Hip	Astrocyte
Igsf8	Hip	Astrocyte
Il1rap	Hip	Astrocyte
Il1rapl1	Hip	Astrocyte
Inpp4b	Hip	Astrocyte
Insr	Hip	Astrocyte
Ints6l	Hip	Astrocyte
Iqgap2	Hip	Astrocyte
Itga6	Hip	Astrocyte
Itgb8	Hip	Astrocyte
Itm2b	Hip	Astrocyte
Junb	Hip	Astrocyte
Kalrn	Hip	Astrocyte
Kcnb2	Hip	Astrocyte
Kcnc2	Hip	Astrocyte
Kcnd2	Hip	Astrocyte
Kcnh7	Hip	Astrocyte
Kcnip4	Hip	Astrocyte
Kcnj3	Hip	Astrocyte
Kcnma1	Hip	Astrocyte
Kcnn2	Hip	Astrocyte
Kcnq1ot1	Hip	Astrocyte
Kcnq3	Hip	Astrocyte
Kcnq5	Hip	Astrocyte
Kcnt2	Hip	Astrocyte
Kctd16	Hip	Astrocyte
Khdrbs2	Hip	Astrocyte
Kidins220	Hip	Astrocyte
Kirrel3	Hip	Astrocyte
Klf12	Hip	Astrocyte
Klf7	Hip	Astrocyte
Kmt2e	Hip	Astrocyte
Ksr2	Hip	Astrocyte
Lamp1	Hip	Astrocyte
Lamtor4	Hip	Astrocyte
Laptm4a	Hip	Astrocyte
Lars2	Hip	Astrocyte
Lcat	Hip	Astrocyte
Lcorl	Hip	Astrocyte
Ldhb	Hip	Astrocyte
Leng8	Hip	Astrocyte
Lhfp	Hip	Astrocyte
Lingo2	Hip	Astrocyte
Lrba	Hip	Astrocyte
Lrfn5	Hip	Astrocyte
Lrp1b	Hip	Astrocyte
Lrpap1	Hip	Astrocyte
Lrrc7	Hip	Astrocyte
Lrrc8c	Hip	Astrocyte
Lrrtm4	Hip	Astrocyte
Lsamp	Hip	Astrocyte
Luc7l2	Hip	Astrocyte
Ly6h	Hip	Astrocyte
Macrod2	Hip	Astrocyte
Mageh1	Hip	Astrocyte
Magi2	Hip	Astrocyte
Malat1	Hip	Astrocyte
Man1a	Hip	Astrocyte
Manf	Hip	Astrocyte
Map1lc3a	Hip	Astrocyte
Map2	Hip	Astrocyte
Map2k6	Hip	Astrocyte
Map3k19	Hip	Astrocyte
Mbd5	Hip	Astrocyte
Mctp1	Hip	Astrocyte
Mdga2	Hip	Astrocyte
Mdh1	Hip	Astrocyte
Mdh2	Hip	Astrocyte
Med28	Hip	Astrocyte
Meg3	Hip	Astrocyte
Mfge8	Hip	Astrocyte
Mgat4c	Hip	Astrocyte
Mgst3	Hip	Astrocyte
Mien1	Hip	Astrocyte
Mif	Hip	Astrocyte
Minos1	Hip	Astrocyte
Mlc1	Hip	Astrocyte
Mlf2	Hip	Astrocyte
Mllt11	Hip	Astrocyte
Mmd	Hip	Astrocyte
Mmp16	Hip	Astrocyte
Mpc1	Hip	Astrocyte
Mpc2	Hip	Astrocyte
Mpp6	Hip	Astrocyte
Mras	Hip	Astrocyte
Mrfap1	Hip	Astrocyte
Mro	Hip	Astrocyte
Mrpl11	Hip	Astrocyte
Mrpl12	Hip	Astrocyte
Mrpl20	Hip	Astrocyte
Mrpl23	Hip	Astrocyte
Mrpl30	Hip	Astrocyte
Mrpl41	Hip	Astrocyte
Mrpl57	Hip	Astrocyte
Mrps12	Hip	Astrocyte
Mrps14	Hip	Astrocyte
Mrps21	Hip	Astrocyte
Mrps24	Hip	Astrocyte
Mrps26	Hip	Astrocyte
Mrps33	Hip	Astrocyte
Mrps34	Hip	Astrocyte
Mt1	Hip	Astrocyte
Mt3	Hip	Astrocyte
Myl12b	Hip	Astrocyte
Myo9a	Hip	Astrocyte
Myt1l	Hip	Astrocyte
Nalcn	Hip	Astrocyte
Nap1l5	Hip	Astrocyte
Nav3	Hip	Astrocyte
Nbea	Hip	Astrocyte
Ndufa12	Hip	Astrocyte
Ndufa2	Hip	Astrocyte
Ndufa4	Hip	Astrocyte
Ndufa6	Hip	Astrocyte
Ndufa7	Hip	Astrocyte
Ndufa8	Hip	Astrocyte
Ndufaf4	Hip	Astrocyte
Ndufb10	Hip	Astrocyte
Ndufb11	Hip	Astrocyte
Ndufb3	Hip	Astrocyte
Ndufb5	Hip	Astrocyte
Ndufb7	Hip	Astrocyte
Ndufb9	Hip	Astrocyte
Ndufc2	Hip	Astrocyte
Ndufs3	Hip	Astrocyte
Ndufv3	Hip	Astrocyte
Nedd8	Hip	Astrocyte
Nell1	Hip	Astrocyte
Nell2	Hip	Astrocyte
Nenf	Hip	Astrocyte
Neo1	Hip	Astrocyte
Neto1	Hip	Astrocyte
Nfib	Hip	Astrocyte
Nkain2	Hip	Astrocyte
Nkain3	Hip	Astrocyte
Nkiras1	Hip	Astrocyte
Nlgn1	Hip	Astrocyte
Nlrc4	Hip	Astrocyte
Nop10	Hip	Astrocyte
Npas3	Hip	Astrocyte
Npdc1	Hip	Astrocyte
Nptx1	Hip	Astrocyte
Nr3c2	Hip	Astrocyte
Nrg3	Hip	Astrocyte
Nrgn	Hip	Astrocyte
Nrp1	Hip	Astrocyte
Nrxn3	Hip	Astrocyte
Ntm	Hip	Astrocyte
Ntrk3	Hip	Astrocyte
Ntsr2	Hip	Astrocyte
Nxph1	Hip	Astrocyte
Oaz1	Hip	Astrocyte
Opcml	Hip	Astrocyte
Orc5	Hip	Astrocyte
Ostc	Hip	Astrocyte
Otud7a	Hip	Astrocyte
Oxr1	Hip	Astrocyte
P2ry14	Hip	Astrocyte
Park2	Hip	Astrocyte
Park7	Hip	Astrocyte
Pcdh15	Hip	Astrocyte
Pcdh17	Hip	Astrocyte
Pcdh7	Hip	Astrocyte
Pcdh9	Hip	Astrocyte
Pclo	Hip	Astrocyte
Pcp4	Hip	Astrocyte
Pcsk1n	Hip	Astrocyte
Pcyt2	Hip	Astrocyte
Pde1a	Hip	Astrocyte
Pdia3	Hip	Astrocyte
Pdia6	Hip	Astrocyte
Pebp1	Hip	Astrocyte
Per1	Hip	Astrocyte
Pex5l	Hip	Astrocyte
Pfdn1	Hip	Astrocyte
Pfdn5	Hip	Astrocyte
Pfn1	Hip	Astrocyte
Pfn2	Hip	Astrocyte
Pgam1	Hip	Astrocyte
Pgp	Hip	Astrocyte
Phactr1	Hip	Astrocyte
Phf20l1	Hip	Astrocyte
Phip	Hip	Astrocyte
Phkb	Hip	Astrocyte
Phkg1	Hip	Astrocyte
Phlpp1	Hip	Astrocyte
Pigp	Hip	Astrocyte
Pin1	Hip	Astrocyte
Pip4k2a	Hip	Astrocyte
Pkia	Hip	Astrocyte
Pkm	Hip	Astrocyte
Plcl1	Hip	Astrocyte
Plekha5	Hip	Astrocyte
Plekhj1	Hip	Astrocyte
Plp1	Hip	Astrocyte
Plppr4	Hip	Astrocyte
Plxna4	Hip	Astrocyte
Pnpla7	Hip	Astrocyte
Polr1d	Hip	Astrocyte
Polr2g	Hip	Astrocyte
Pomp	Hip	Astrocyte
Pop5	Hip	Astrocyte
Pou2f1	Hip	Astrocyte
Ppfia2	Hip	Astrocyte
Ppia	Hip	Astrocyte
Ppib	Hip	Astrocyte
Ppm1e	Hip	Astrocyte
Ppp1r11	Hip	Astrocyte
Ppp1r14b	Hip	Astrocyte
Ppp3ca	Hip	Astrocyte
Prdx1	Hip	Astrocyte
Prdx2	Hip	Astrocyte
Prdx5	Hip	Astrocyte
Prdx6	Hip	Astrocyte
Prelid3a	Hip	Astrocyte
Prkce	Hip	Astrocyte
Prkg1	Hip	Astrocyte
Prr7	Hip	Astrocyte
Psma1	Hip	Astrocyte
Psma3	Hip	Astrocyte
Psmb1	Hip	Astrocyte
Psmb5	Hip	Astrocyte
Psmb6	Hip	Astrocyte
Psmd13	Hip	Astrocyte
Psmd4	Hip	Astrocyte
Psmd7	Hip	Astrocyte
Psme4	Hip	Astrocyte
Ptma	Hip	Astrocyte
Ptms	Hip	Astrocyte
Ptprd	Hip	Astrocyte
Ptprk	Hip	Astrocyte
Ptprt	Hip	Astrocyte
R3hdm1	Hip	Astrocyte
Rabac1	Hip	Astrocyte
Rabgap1l	Hip	Astrocyte
Rabgef1	Hip	Astrocyte
Ralyl	Hip	Astrocyte
Ramp1	Hip	Astrocyte
Ran	Hip	Astrocyte
Rapgef5	Hip	Astrocyte
Rasa3	Hip	Astrocyte
Rbfox1	Hip	Astrocyte
Rbm25	Hip	Astrocyte
Rbms1	Hip	Astrocyte
Rhobtb3	Hip	Astrocyte
Rictor	Hip	Astrocyte
Rims1	Hip	Astrocyte
Rnf26	Hip	Astrocyte
Rnf7	Hip	Astrocyte
Robo1	Hip	Astrocyte
Robo2	Hip	Astrocyte
Rora	Hip	Astrocyte
Rpl10a	Hip	Astrocyte
Rpl14	Hip	Astrocyte
Rpl17	Hip	Astrocyte
Rpl18	Hip	Astrocyte
Rpl19	Hip	Astrocyte
Rpl22l1	Hip	Astrocyte
Rpl27a	Hip	Astrocyte
Rpl27-ps3	Hip	Astrocyte
Rpl32	Hip	Astrocyte
Rpl36al	Hip	Astrocyte
Rpl41	Hip	Astrocyte
Rpl6	Hip	Astrocyte
Rpl7	Hip	Astrocyte
Rpl8	Hip	Astrocyte
Rpl9-ps6	Hip	Astrocyte
Rplp0	Hip	Astrocyte
Rplp1	Hip	Astrocyte
Rprml	Hip	Astrocyte
Rps16	Hip	Astrocyte
Rps20	Hip	Astrocyte
Rps23	Hip	Astrocyte
Rps24	Hip	Astrocyte
Rps27a	Hip	Astrocyte
Rps27rt	Hip	Astrocyte
Rps3	Hip	Astrocyte
Rps4x	Hip	Astrocyte
Rps6ka5	Hip	Astrocyte
Rps8	Hip	Astrocyte
Rps9	Hip	Astrocyte
Rrm2b	Hip	Astrocyte
Rtraf	Hip	Astrocyte
Ryr2	Hip	Astrocyte
Ryr3	Hip	Astrocyte
S1pr1	Hip	Astrocyte
Samd12	Hip	Astrocyte
Scand1	Hip	Astrocyte
Scaper	Hip	Astrocyte
Scg5	Hip	Astrocyte
Scn1b	Hip	Astrocyte
Scn2a	Hip	Astrocyte
Scn8a	Hip	Astrocyte
Sdhaf4	Hip	Astrocyte
Sec11c	Hip	Astrocyte
Selenof	Hip	Astrocyte
Selenok	Hip	Astrocyte
Selenom	Hip	Astrocyte
Selenos	Hip	Astrocyte
Selenow	Hip	Astrocyte
Sema5a	Hip	Astrocyte
Sema6d	Hip	Astrocyte
Serf2	Hip	Astrocyte
Serp2	Hip	Astrocyte
Setd5	Hip	Astrocyte
Sf3b5	Hip	Astrocyte
Sf3b6	Hip	Astrocyte
Sfr1	Hip	Astrocyte
Sgcd	Hip	Astrocyte
Sgcz	Hip	Astrocyte
Sh3bgrl3	Hip	Astrocyte
Shisa6	Hip	Astrocyte
Slc24a2	Hip	Astrocyte
Slc24a3	Hip	Astrocyte
Slc24a5	Hip	Astrocyte
Slc25a3	Hip	Astrocyte
Slc25a4	Hip	Astrocyte
Slc25a5	Hip	Astrocyte
Slc3a2	Hip	Astrocyte
Slc44a5	Hip	Astrocyte
Slc4a10	Hip	Astrocyte
Slc4a4	Hip	Astrocyte
Slc7a10	Hip	Astrocyte
Slc8a1	Hip	Astrocyte
Slc9a9	Hip	Astrocyte
Slco1c1	Hip	Astrocyte
Slit3	Hip	Astrocyte
Smdt1	Hip	Astrocyte
Smpdl3a	Hip	Astrocyte
Snca	Hip	Astrocyte
Sncb	Hip	Astrocyte
Snrnp70	Hip	Astrocyte
Snrpd2	Hip	Astrocyte
Sntg1	Hip	Astrocyte
Snu13	Hip	Astrocyte
Sorbs2	Hip	Astrocyte
Sparcl1	Hip	Astrocyte
Spcs1	Hip	Astrocyte
Spcs2	Hip	Astrocyte
Sphkap	Hip	Astrocyte
Spred1	Hip	Astrocyte
Srp14	Hip	Astrocyte
Srp9	Hip	Astrocyte
Ssbp4	Hip	Astrocyte
Ssna1	Hip	Astrocyte
Ssu72	Hip	Astrocyte
Stmn1	Hip	Astrocyte
Stmn2	Hip	Astrocyte
Stmn3	Hip	Astrocyte
Stub1	Hip	Astrocyte
Stxbp5	Hip	Astrocyte
Stxbp5l	Hip	Astrocyte
Sub1	Hip	Astrocyte
Sumo1	Hip	Astrocyte
Sumo2	Hip	Astrocyte
Swi5	Hip	Astrocyte
Syne1	Hip	Astrocyte
Synj1	Hip	Astrocyte
Syt1	Hip	Astrocyte
Tab2	Hip	Astrocyte
Taf1c	Hip	Astrocyte
Tagln3	Hip	Astrocyte
Tbca	Hip	Astrocyte
Tceal5	Hip	Astrocyte
Tecr	Hip	Astrocyte
Tenm1	Hip	Astrocyte
Tenm2	Hip	Astrocyte
Tenm3	Hip	Astrocyte
Tenm4	Hip	Astrocyte
Tesc	Hip	Astrocyte
Thsd7a	Hip	Astrocyte
Thsd7b	Hip	Astrocyte
Timm13	Hip	Astrocyte
Timm17a	Hip	Astrocyte
Timm8b	Hip	Astrocyte
Timmdc1	Hip	Astrocyte
Tm2d2	Hip	Astrocyte
Tm2d3	Hip	Astrocyte
Tma7	Hip	Astrocyte
Tmbim4	Hip	Astrocyte
Tmco1	Hip	Astrocyte
Tmed2	Hip	Astrocyte
Tmed5	Hip	Astrocyte
Tmed9	Hip	Astrocyte
Tmeff2	Hip	Astrocyte
Tmem132b	Hip	Astrocyte
Tmem160	Hip	Astrocyte
Tmem176b	Hip	Astrocyte
Tmem178b	Hip	Astrocyte
Tmem208	Hip	Astrocyte
Tmem234	Hip	Astrocyte
Tmem50a	Hip	Astrocyte
Tmem59	Hip	Astrocyte
Tmsb10	Hip	Astrocyte
Tmsb4x	Hip	Astrocyte
Tnr	Hip	Astrocyte
Tnrc6a	Hip	Astrocyte
Tomm5	Hip	Astrocyte
Tpi1	Hip	Astrocyte
Tpt1	Hip	Astrocyte
Traf5	Hip	Astrocyte
Trappc4	Hip	Astrocyte
Trim9	Hip	Astrocyte
Trip12	Hip	Astrocyte
Trpm3	Hip	Astrocyte
Tsc22d4	Hip	Astrocyte
Tspan3	Hip	Astrocyte
Tspyl4	Hip	Astrocyte
Ttc9b	Hip	Astrocyte
Ttyh1	Hip	Astrocyte
Tuba1b	Hip	Astrocyte
Tubb2a	Hip	Astrocyte
Tubb2b	Hip	Astrocyte
Tubb4b	Hip	Astrocyte
Txn2	Hip	Astrocyte
Txndc15	Hip	Astrocyte
Ubb	Hip	Astrocyte
Ubc	Hip	Astrocyte
Uchl1	Hip	Astrocyte
Ufc1	Hip	Astrocyte
Ugp2	Hip	Astrocyte
Unc5c	Hip	Astrocyte
Unc5d	Hip	Astrocyte
Unc79	Hip	Astrocyte
Unc80	Hip	Astrocyte
Upp2	Hip	Astrocyte
Uqcc2	Hip	Astrocyte
Uqcr10	Hip	Astrocyte
Uqcr11	Hip	Astrocyte
Uqcrb	Hip	Astrocyte
Uqcrfs1	Hip	Astrocyte
Uqcrh	Hip	Astrocyte
Uqcrq	Hip	Astrocyte
Usp2	Hip	Astrocyte
Usp24	Hip	Astrocyte
Usp53	Hip	Astrocyte
Utrn	Hip	Astrocyte
Vdac1	Hip	Astrocyte
Vdac2	Hip	Astrocyte
Vdac3	Hip	Astrocyte
Vmp1	Hip	Astrocyte
Vps13b	Hip	Astrocyte
Vps29	Hip	Astrocyte
Vti1b	Hip	Astrocyte
Wdr7	Hip	Astrocyte
Wdr89	Hip	Astrocyte
Wwc1	Hip	Astrocyte
Xkr4	Hip	Astrocyte
Ypel3	Hip	Astrocyte
Ywhaq	Hip	Astrocyte
Zbtb16	Hip	Astrocyte
Zcchc18	Hip	Astrocyte
Zeb1	Hip	Astrocyte
Zeb2	Hip	Astrocyte
Zfp407	Hip	Astrocyte
Zfp608	Hip	Astrocyte
Zfp706	Hip	Astrocyte
Zfp804a	Hip	Astrocyte
Zfpm2	Hip	Astrocyte
Zmat4	Hip	Astrocyte
1-Mar	Hip	excitatory neuron
0610012G03Rik	Hip	excitatory neuron
1110008P14Rik	Hip	excitatory neuron
1700016D06Rik	Hip	excitatory neuron
1700030F04Rik	Hip	excitatory neuron
1810022K09Rik	Hip	excitatory neuron
2010107E04Rik	Hip	excitatory neuron
2210016L21Rik	Hip	excitatory neuron
2900055J20Rik	Hip	excitatory neuron
4430402I18Rik	Hip	excitatory neuron
4921511C10Rik	Hip	excitatory neuron
4921534H16Rik	Hip	excitatory neuron
4930599N23Rik	Hip	excitatory neuron
5730522E02Rik	Hip	excitatory neuron
6530403H02Rik	Hip	excitatory neuron
A230006K03Rik	Hip	excitatory neuron
Acp1	Hip	excitatory neuron
Actg1	Hip	excitatory neuron
Adamtsl1	Hip	excitatory neuron
Adcy2	Hip	excitatory neuron
Adgrb3	Hip	excitatory neuron
Adgrl3	Hip	excitatory neuron
Aes	Hip	excitatory neuron
Akt3	Hip	excitatory neuron
Alcam	Hip	excitatory neuron
Aldoa	Hip	excitatory neuron
Aplp1	Hip	excitatory neuron
Apoe	Hip	excitatory neuron
Araf	Hip	excitatory neuron
Arc	Hip	excitatory neuron
Arglu1	Hip	excitatory neuron
Arl15	Hip	excitatory neuron
Arl6ip1	Hip	excitatory neuron
Arl6ip5	Hip	excitatory neuron
Arpc3	Hip	excitatory neuron
Arpc5l	Hip	excitatory neuron
Atp1a1	Hip	excitatory neuron
Atp1a3	Hip	excitatory neuron
Atp1b1	Hip	excitatory neuron
Atp5a1	Hip	excitatory neuron
Atp5b	Hip	excitatory neuron
Atp5d	Hip	excitatory neuron
Atp5e	Hip	excitatory neuron
Atp5f1	Hip	excitatory neuron
Atp5g1	Hip	excitatory neuron
Atp5g2	Hip	excitatory neuron
Atp5g3	Hip	excitatory neuron
Atp5h	Hip	excitatory neuron
Atp5l	Hip	excitatory neuron
Atp5o	Hip	excitatory neuron
Atp6ap2	Hip	excitatory neuron
Atp6v0b	Hip	excitatory neuron
Atp6v0e2	Hip	excitatory neuron
Atp6v1e1	Hip	excitatory neuron
Atp6v1f	Hip	excitatory neuron
Atp6v1g1	Hip	excitatory neuron
Atpif1	Hip	excitatory neuron
Atxn7l3b	Hip	excitatory neuron
Baiap2	Hip	excitatory neuron
Baiap2l1	Hip	excitatory neuron
Basp1	Hip	excitatory neuron
BC031181	Hip	excitatory neuron
Bcl11a	Hip	excitatory neuron
Bex2	Hip	excitatory neuron
Bex3	Hip	excitatory neuron
Bmyc	Hip	excitatory neuron
Brd9	Hip	excitatory neuron
Bri3	Hip	excitatory neuron
Bsg	Hip	excitatory neuron
C130071C03Rik	Hip	excitatory neuron
C1ql3	Hip	excitatory neuron
C1qtnf4	Hip	excitatory neuron
Cacna1c	Hip	excitatory neuron
Cacna1e	Hip	excitatory neuron
Cacna2d1	Hip	excitatory neuron
Cacna2d3	Hip	excitatory neuron
Cacnb2	Hip	excitatory neuron
Cadm2	Hip	excitatory neuron
Cadps	Hip	excitatory neuron
Calm1	Hip	excitatory neuron
Calm2	Hip	excitatory neuron
Calr	Hip	excitatory neuron
Caly	Hip	excitatory neuron
Camk2n1	Hip	excitatory neuron
Canx	Hip	excitatory neuron
Ccdc107	Hip	excitatory neuron
Ccdc85a	Hip	excitatory neuron
Ccdc88a	Hip	excitatory neuron
Cck	Hip	excitatory neuron
Ccnl2	Hip	excitatory neuron
Ccser1	Hip	excitatory neuron
Cd81	Hip	excitatory neuron
Cdc42	Hip	excitatory neuron
Cdh11	Hip	excitatory neuron
Cdh8	Hip	excitatory neuron
Celf2	Hip	excitatory neuron
Celf3	Hip	excitatory neuron
Cfap46	Hip	excitatory neuron
Cfap77	Hip	excitatory neuron
Cfl1	Hip	excitatory neuron
Chchd10	Hip	excitatory neuron
Chd3os	Hip	excitatory neuron
Chgb	Hip	excitatory neuron
Cisd1	Hip	excitatory neuron
Ckb	Hip	excitatory neuron
Clpp	Hip	excitatory neuron
Clta	Hip	excitatory neuron
Cmss1	Hip	excitatory neuron
Cnih2	Hip	excitatory neuron
Cnot6	Hip	excitatory neuron
Cntn1	Hip	excitatory neuron
Cntn4	Hip	excitatory neuron
Cntn5	Hip	excitatory neuron
Cntnap2	Hip	excitatory neuron
Cntnap5b	Hip	excitatory neuron
Coa3	Hip	excitatory neuron
Commd3	Hip	excitatory neuron
Cops9	Hip	excitatory neuron
Cox14	Hip	excitatory neuron
Cox6a1	Hip	excitatory neuron
Cox6b1	Hip	excitatory neuron
Cox7a2	Hip	excitatory neuron
Cox7a2l	Hip	excitatory neuron
Cox7b	Hip	excitatory neuron
Cox7c	Hip	excitatory neuron
Cox8a	Hip	excitatory neuron
Crebzf	Hip	excitatory neuron
Csmd1	Hip	excitatory neuron
Csmd3	Hip	excitatory neuron
Cst3	Hip	excitatory neuron
Ctnna2	Hip	excitatory neuron
Ctnnd2	Hip	excitatory neuron
Ctsl	Hip	excitatory neuron
Cuedc2	Hip	excitatory neuron
Cyc1	Hip	excitatory neuron
Cycs	Hip	excitatory neuron
Cyfip1	Hip	excitatory neuron
Dab1	Hip	excitatory neuron
Dad1	Hip	excitatory neuron
Dalrd3	Hip	excitatory neuron
Dbi	Hip	excitatory neuron
Dbn1	Hip	excitatory neuron
Dcc	Hip	excitatory neuron
Dclk1	Hip	excitatory neuron
Dctn3	Hip	excitatory neuron
Ddx24	Hip	excitatory neuron
Ddx39b	Hip	excitatory neuron
Ddx5	Hip	excitatory neuron
Ddx50	Hip	excitatory neuron
Dgkb	Hip	excitatory neuron
Dgki	Hip	excitatory neuron
Dhps	Hip	excitatory neuron
Dlg2	Hip	excitatory neuron
Dnaja2	Hip	excitatory neuron
Dock4	Hip	excitatory neuron
Dock9	Hip	excitatory neuron
Dok6	Hip	excitatory neuron
Dpp6	Hip	excitatory neuron
Dtna	Hip	excitatory neuron
Dynll1	Hip	excitatory neuron
Dynlrb1	Hip	excitatory neuron
Edf1	Hip	excitatory neuron
Edil3	Hip	excitatory neuron
Eef1a1	Hip	excitatory neuron
Egfem1	Hip	excitatory neuron
Egr1	Hip	excitatory neuron
Eid1	Hip	excitatory neuron
Eif1	Hip	excitatory neuron
Eif1b	Hip	excitatory neuron
Eif5a	Hip	excitatory neuron
Elob	Hip	excitatory neuron
Emc10	Hip	excitatory neuron
Enox1	Hip	excitatory neuron
Epha6	Hip	excitatory neuron
Epha7	Hip	excitatory neuron
Erc2	Hip	excitatory neuron
Erp29	Hip	excitatory neuron
Exoc4	Hip	excitatory neuron
Fabp5	Hip	excitatory neuron
Fam131a	Hip	excitatory neuron
Fam135a	Hip	excitatory neuron
Fam155a	Hip	excitatory neuron
Fam173a	Hip	excitatory neuron
Fam19a2	Hip	excitatory neuron
Fbxl17	Hip	excitatory neuron
Fkbp1a	Hip	excitatory neuron
Fmn1	Hip	excitatory neuron
Fras1	Hip	excitatory neuron
Frmpd4	Hip	excitatory neuron
Fth1	Hip	excitatory neuron
Ftl1	Hip	excitatory neuron
Fxyd7	Hip	excitatory neuron
Gabarap	Hip	excitatory neuron
Gabarapl2	Hip	excitatory neuron
Gabra2	Hip	excitatory neuron
Gabrb1	Hip	excitatory neuron
Gabrb2	Hip	excitatory neuron
Gde1	Hip	excitatory neuron
Glis3	Hip	excitatory neuron
Glp2r	Hip	excitatory neuron
Gls	Hip	excitatory neuron
Glt8d1	Hip	excitatory neuron
Gm10073	Hip	excitatory neuron
Gm10684	Hip	excitatory neuron
Gm11361	Hip	excitatory neuron
Gm11808	Hip	excitatory neuron
Gm15738	Hip	excitatory neuron
Gm15810	Hip	excitatory neuron
Gm19710	Hip	excitatory neuron
Gm2000	Hip	excitatory neuron
Gm20388	Hip	excitatory neuron
Gm20642	Hip	excitatory neuron
Gm26694	Hip	excitatory neuron
Gm26699	Hip	excitatory neuron
Gm26724	Hip	excitatory neuron
Gm26733	Hip	excitatory neuron
Gm26835	Hip	excitatory neuron
Gm26836	Hip	excitatory neuron
Gm26904	Hip	excitatory neuron
Gm27032	Hip	excitatory neuron
Gm32250	Hip	excitatory neuron
Gm32647	Hip	excitatory neuron
Gm35188	Hip	excitatory neuron
Gm37240	Hip	excitatory neuron
Gm42477	Hip	excitatory neuron
Gm43713	Hip	excitatory neuron
Gm47283	Hip	excitatory neuron
Gm48091	Hip	excitatory neuron
Gm9493	Hip	excitatory neuron
Gm9843	Hip	excitatory neuron
Gng3	Hip	excitatory neuron
Gnptg	Hip	excitatory neuron
Gpc5	Hip	excitatory neuron
Gphn	Hip	excitatory neuron
Gpx4	Hip	excitatory neuron
Gria1	Hip	excitatory neuron
Gria3	Hip	excitatory neuron
Grina	Hip	excitatory neuron
Grip1	Hip	excitatory neuron
Grm7	Hip	excitatory neuron
Gsdme	Hip	excitatory neuron
Gtf2h5	Hip	excitatory neuron
Guk1	Hip	excitatory neuron
H2afj	Hip	excitatory neuron
H2afz	Hip	excitatory neuron
H3f3a	Hip	excitatory neuron
H3f3b	Hip	excitatory neuron
Hagh	Hip	excitatory neuron
Haghl	Hip	excitatory neuron
Hbb-bs	Hip	excitatory neuron
Hcfc1r1	Hip	excitatory neuron
Hdac9	Hip	excitatory neuron
Heph	Hip	excitatory neuron
Higd2a	Hip	excitatory neuron
Hint1	Hip	excitatory neuron
Hmgn3	Hip	excitatory neuron
Hn1	Hip	excitatory neuron
Hnrnph3	Hip	excitatory neuron
Hpca	Hip	excitatory neuron
Hras	Hip	excitatory neuron
Hs6st3	Hip	excitatory neuron
Hsbp1	Hip	excitatory neuron
Hsp90ab1	Hip	excitatory neuron
Hspa4	Hip	excitatory neuron
Hspa5	Hip	excitatory neuron
Hspa8	Hip	excitatory neuron
Hspe1	Hip	excitatory neuron
Ift20	Hip	excitatory neuron
Il1rap	Hip	excitatory neuron
Isca2	Hip	excitatory neuron
Iscu	Hip	excitatory neuron
Itga8	Hip	excitatory neuron
Itm2b	Hip	excitatory neuron
Jun	Hip	excitatory neuron
Junb	Hip	excitatory neuron
Jund	Hip	excitatory neuron
Kalrn	Hip	excitatory neuron
Kbtbd11	Hip	excitatory neuron
Kcnab1	Hip	excitatory neuron
Kcnc3	Hip	excitatory neuron
Kcnd2	Hip	excitatory neuron
Kcnh7	Hip	excitatory neuron
Kcnma1	Hip	excitatory neuron
Kcnq1	Hip	excitatory neuron
Kcnq1ot1	Hip	excitatory neuron
Kcnq3	Hip	excitatory neuron
Kcnq5	Hip	excitatory neuron
Kctd16	Hip	excitatory neuron
Khdrbs2	Hip	excitatory neuron
Ksr2	Hip	excitatory neuron
Lamtor4	Hip	excitatory neuron
Laptm4a	Hip	excitatory neuron
Ldb2	Hip	excitatory neuron
Ldhb	Hip	excitatory neuron
Leng8	Hip	excitatory neuron
Lingo2	Hip	excitatory neuron
Lman2l	Hip	excitatory neuron
Lmo7	Hip	excitatory neuron
Lrp1b	Hip	excitatory neuron
Lrpap1	Hip	excitatory neuron
Lrrc4c	Hip	excitatory neuron
Lrrc7	Hip	excitatory neuron
Lrrtm4	Hip	excitatory neuron
Lsamp	Hip	excitatory neuron
Lsm7	Hip	excitatory neuron
Luzp2	Hip	excitatory neuron
Ly6h	Hip	excitatory neuron
Macrod2	Hip	excitatory neuron
Magi2	Hip	excitatory neuron
Malat1	Hip	excitatory neuron
Manf	Hip	excitatory neuron
Map1lc3a	Hip	excitatory neuron
Mat2a	Hip	excitatory neuron
Matk	Hip	excitatory neuron
Mctp1	Hip	excitatory neuron
Mdga2	Hip	excitatory neuron
Mdh1	Hip	excitatory neuron
Mdh2	Hip	excitatory neuron
Mgat4c	Hip	excitatory neuron
Mif	Hip	excitatory neuron
Mlf2	Hip	excitatory neuron
Mllt11	Hip	excitatory neuron
Mpc2	Hip	excitatory neuron
Mrfap1	Hip	excitatory neuron
Mrpl20	Hip	excitatory neuron
Mrpl41	Hip	excitatory neuron
Mrpl57	Hip	excitatory neuron
Mrps12	Hip	excitatory neuron
Mrps14	Hip	excitatory neuron
Mrps26	Hip	excitatory neuron
Mrps33	Hip	excitatory neuron
Mt1	Hip	excitatory neuron
Mt3	Hip	excitatory neuron
Mtch1	Hip	excitatory neuron
Myl12b	Hip	excitatory neuron
Nalcn	Hip	excitatory neuron
Nap1l5	Hip	excitatory neuron
Nbea	Hip	excitatory neuron
Ncam2	Hip	excitatory neuron
Ndfip1	Hip	excitatory neuron
Ndst4	Hip	excitatory neuron
Ndufa4	Hip	excitatory neuron
Ndufa6	Hip	excitatory neuron
Ndufa7	Hip	excitatory neuron
Ndufa8	Hip	excitatory neuron
Ndufaf4	Hip	excitatory neuron
Ndufb11	Hip	excitatory neuron
Ndufb3	Hip	excitatory neuron
Ndufb5	Hip	excitatory neuron
Ndufb9	Hip	excitatory neuron
Ndufc2	Hip	excitatory neuron
Nedd8	Hip	excitatory neuron
Nefl	Hip	excitatory neuron
Nenf	Hip	excitatory neuron
Neto1	Hip	excitatory neuron
Neurod6	Hip	excitatory neuron
Nfib	Hip	excitatory neuron
Nkiras1	Hip	excitatory neuron
Nlgn1	Hip	excitatory neuron
Nlrc4	Hip	excitatory neuron
Nnat	Hip	excitatory neuron
Nop10	Hip	excitatory neuron
Npdc1	Hip	excitatory neuron
Nr3c2	Hip	excitatory neuron
Nrg3	Hip	excitatory neuron
Nrgn	Hip	excitatory neuron
Nrn1	Hip	excitatory neuron
Nrxn3	Hip	excitatory neuron
Nsg1	Hip	excitatory neuron
Oaz1	Hip	excitatory neuron
Olfm1	Hip	excitatory neuron
Opcml	Hip	excitatory neuron
Orc5	Hip	excitatory neuron
Ostc	Hip	excitatory neuron
P2ry14	Hip	excitatory neuron
Park2	Hip	excitatory neuron
Park7	Hip	excitatory neuron
Pcp4	Hip	excitatory neuron
Pcsk1n	Hip	excitatory neuron
Pcyt2	Hip	excitatory neuron
Pde4b	Hip	excitatory neuron
Pde4d	Hip	excitatory neuron
Pdia3	Hip	excitatory neuron
Pdia6	Hip	excitatory neuron
Pdlim7	Hip	excitatory neuron
Pebp1	Hip	excitatory neuron
Pex5l	Hip	excitatory neuron
Pfdn5	Hip	excitatory neuron
Pfn1	Hip	excitatory neuron
Pfn2	Hip	excitatory neuron
Pgam1	Hip	excitatory neuron
Pgp	Hip	excitatory neuron
Pgrmc1	Hip	excitatory neuron
Pkm	Hip	excitatory neuron
Pla2g3	Hip	excitatory neuron
Plekhj1	Hip	excitatory neuron
Plxna4	Hip	excitatory neuron
Pnmal2	Hip	excitatory neuron
Pnn	Hip	excitatory neuron
Pnpla7	Hip	excitatory neuron
Pomp	Hip	excitatory neuron
Pop5	Hip	excitatory neuron
Ppfia2	Hip	excitatory neuron
Ppia	Hip	excitatory neuron
Ppib	Hip	excitatory neuron
Ppp3ca	Hip	excitatory neuron
Prdx1	Hip	excitatory neuron
Prdx2	Hip	excitatory neuron
Prdx5	Hip	excitatory neuron
Prelid3a	Hip	excitatory neuron
Prkg1	Hip	excitatory neuron
Prpf4b	Hip	excitatory neuron
Prr7	Hip	excitatory neuron
Psap	Hip	excitatory neuron
Psma1	Hip	excitatory neuron
Psma3	Hip	excitatory neuron
Psmb5	Hip	excitatory neuron
Psmd13	Hip	excitatory neuron
Psmd7	Hip	excitatory neuron
Ptma	Hip	excitatory neuron
Ptms	Hip	excitatory neuron
Ptprn	Hip	excitatory neuron
Ptprt	Hip	excitatory neuron
R3hdm4	Hip	excitatory neuron
Rab11fip2	Hip	excitatory neuron
Rab3a	Hip	excitatory neuron
Rabac1	Hip	excitatory neuron
Rabgef1	Hip	excitatory neuron
Ralgapa2	Hip	excitatory neuron
Ran	Hip	excitatory neuron
Rasl10a	Hip	excitatory neuron
Rbfox1	Hip	excitatory neuron
Rbm4b	Hip	excitatory neuron
Rchy1	Hip	excitatory neuron
Rgs7	Hip	excitatory neuron
Rims1	Hip	excitatory neuron
Robo2	Hip	excitatory neuron
Rogdi	Hip	excitatory neuron
Ror1	Hip	excitatory neuron
Rpl14	Hip	excitatory neuron
Rpl17	Hip	excitatory neuron
Rpl18	Hip	excitatory neuron
Rpl19	Hip	excitatory neuron
Rpl22l1	Hip	excitatory neuron
Rpl27a	Hip	excitatory neuron
Rpl27-ps3	Hip	excitatory neuron
Rpl32	Hip	excitatory neuron
Rpl36al	Hip	excitatory neuron
Rpl41	Hip	excitatory neuron
Rpl6	Hip	excitatory neuron
Rpl7	Hip	excitatory neuron
Rpl8	Hip	excitatory neuron
Rpl9-ps6	Hip	excitatory neuron
Rplp1	Hip	excitatory neuron
Rprml	Hip	excitatory neuron
Rps16	Hip	excitatory neuron
Rps20	Hip	excitatory neuron
Rps27a	Hip	excitatory neuron
Rps27rt	Hip	excitatory neuron
Rps3	Hip	excitatory neuron
Rps4x	Hip	excitatory neuron
Rps8	Hip	excitatory neuron
Rps9	Hip	excitatory neuron
Rtn1	Hip	excitatory neuron
Ryr2	Hip	excitatory neuron
Ryr3	Hip	excitatory neuron
Scand1	Hip	excitatory neuron
Scg2	Hip	excitatory neuron
Scg5	Hip	excitatory neuron
Scn1b	Hip	excitatory neuron
Selenof	Hip	excitatory neuron
Selenok	Hip	excitatory neuron
Selenom	Hip	excitatory neuron
Selenow	Hip	excitatory neuron
Sema6d	Hip	excitatory neuron
Serf2	Hip	excitatory neuron
Serinc1	Hip	excitatory neuron
Serp2	Hip	excitatory neuron
Setd5	Hip	excitatory neuron
Sez6l2	Hip	excitatory neuron
Sf3b6	Hip	excitatory neuron
Sfr1	Hip	excitatory neuron
Sgcd	Hip	excitatory neuron
Sh3bgrl3	Hip	excitatory neuron
Sh3gl1	Hip	excitatory neuron
Slc12a5	Hip	excitatory neuron
Slc16a11	Hip	excitatory neuron
Slc24a2	Hip	excitatory neuron
Slc24a3	Hip	excitatory neuron
Slc24a5	Hip	excitatory neuron
Slc25a3	Hip	excitatory neuron
Slc25a4	Hip	excitatory neuron
Slc25a5	Hip	excitatory neuron
Slc30a3	Hip	excitatory neuron
Slc3a2	Hip	excitatory neuron
Slc50a1	Hip	excitatory neuron
Slc8a1	Hip	excitatory neuron
Slc9a9	Hip	excitatory neuron
Slit2	Hip	excitatory neuron
Slit3	Hip	excitatory neuron
Smdt1	Hip	excitatory neuron
Sncb	Hip	excitatory neuron
Snhg11	Hip	excitatory neuron
Snhg20	Hip	excitatory neuron
Snrnp70	Hip	excitatory neuron
Snrpd2	Hip	excitatory neuron
Sparcl1	Hip	excitatory neuron
Spcs1	Hip	excitatory neuron
Spcs2	Hip	excitatory neuron
Srgap3	Hip	excitatory neuron
Srp14	Hip	excitatory neuron
Srp9	Hip	excitatory neuron
Ssbp4	Hip	excitatory neuron
Ssna1	Hip	excitatory neuron
Ssr4	Hip	excitatory neuron
Ssu72	Hip	excitatory neuron
St6galnac3	Hip	excitatory neuron
Stmn1	Hip	excitatory neuron
Stmn2	Hip	excitatory neuron
Stmn3	Hip	excitatory neuron
Stub1	Hip	excitatory neuron
Sub1	Hip	excitatory neuron
Sumo1	Hip	excitatory neuron
Sumo2	Hip	excitatory neuron
Syne1	Hip	excitatory neuron
Syt1	Hip	excitatory neuron
Syt5	Hip	excitatory neuron
Taf1c	Hip	excitatory neuron
Tagln3	Hip	excitatory neuron
Tceal5	Hip	excitatory neuron
Tecr	Hip	excitatory neuron
Tenm2	Hip	excitatory neuron
Thsd7b	Hip	excitatory neuron
Timm13	Hip	excitatory neuron
Timm17a	Hip	excitatory neuron
Timm8b	Hip	excitatory neuron
Timmdc1	Hip	excitatory neuron
Tma7	Hip	excitatory neuron
Tmed2	Hip	excitatory neuron
Tmed9	Hip	excitatory neuron
Tmeff2	Hip	excitatory neuron
Tmem117	Hip	excitatory neuron
Tmem160	Hip	excitatory neuron
Tmem178b	Hip	excitatory neuron
Tmem191c	Hip	excitatory neuron
Tmem208	Hip	excitatory neuron
Tmem234	Hip	excitatory neuron
Tmem50a	Hip	excitatory neuron
Tmem59	Hip	excitatory neuron
Tmsb10	Hip	excitatory neuron
Tmsb4x	Hip	excitatory neuron
Tmtc1	Hip	excitatory neuron
Tpi1	Hip	excitatory neuron
Tpt1	Hip	excitatory neuron
Traf5	Hip	excitatory neuron
Trim35	Hip	excitatory neuron
Trpm3	Hip	excitatory neuron
Tspan3	Hip	excitatory neuron
Tspyl4	Hip	excitatory neuron
Tuba1b	Hip	excitatory neuron
Tubb2a	Hip	excitatory neuron
Tubb4b	Hip	excitatory neuron
Tubb5	Hip	excitatory neuron
Txndc15	Hip	excitatory neuron
Ubc	Hip	excitatory neuron
Uchl1	Hip	excitatory neuron
Unc5c	Hip	excitatory neuron
Unc5d	Hip	excitatory neuron
Upp2	Hip	excitatory neuron
Uqcr10	Hip	excitatory neuron
Uqcrb	Hip	excitatory neuron
Uqcrfs1	Hip	excitatory neuron
Uqcrh	Hip	excitatory neuron
Uqcrq	Hip	excitatory neuron
Vamp2	Hip	excitatory neuron
Vdac1	Hip	excitatory neuron
Vdac2	Hip	excitatory neuron
Vdac3	Hip	excitatory neuron
Vmp1	Hip	excitatory neuron
Vps13b	Hip	excitatory neuron
Vps29	Hip	excitatory neuron
Vti1b	Hip	excitatory neuron
Wdr89	Hip	excitatory neuron
Ypel3	Hip	excitatory neuron
Ywhae	Hip	excitatory neuron
Ywhah	Hip	excitatory neuron
Zbtb20	Hip	excitatory neuron
Zcchc18	Hip	excitatory neuron
Zeb2	Hip	excitatory neuron
Zfp407	Hip	excitatory neuron
Zfp608	Hip	excitatory neuron
Zfp692	Hip	excitatory neuron
Zfp706	Hip	excitatory neuron
Zfpm2	Hip	excitatory neuron
1-Mar	Hip	interneuron
1110008P14Rik	Hip	interneuron
1700030F04Rik	Hip	interneuron
1810022K09Rik	Hip	interneuron
1810034E14Rik	Hip	interneuron
2900055J20Rik	Hip	interneuron
3110021N24Rik	Hip	interneuron
4430402I18Rik	Hip	interneuron
4921511C10Rik	Hip	interneuron
4930567K20Rik	Hip	interneuron
4933413L06Rik	Hip	interneuron
5330434G04Rik	Hip	interneuron
A230006K03Rik	Hip	interneuron
A230050P20Rik	Hip	interneuron
Actg1	Hip	interneuron
Adgrb3	Hip	interneuron
Adgrl3	Hip	interneuron
Aes	Hip	interneuron
Akap8l	Hip	interneuron
Akt3	Hip	interneuron
Aldoa	Hip	interneuron
Amy1	Hip	interneuron
Ankrd24	Hip	interneuron
Apoe	Hip	interneuron
Araf	Hip	interneuron
Arglu1	Hip	interneuron
Arhgap26	Hip	interneuron
Arpc3	Hip	interneuron
Arpc5l	Hip	interneuron
Asic2	Hip	interneuron
Atp1a3	Hip	interneuron
Atp1b1	Hip	interneuron
Atp5b	Hip	interneuron
Atp5d	Hip	interneuron
Atp5e	Hip	interneuron
Atp5f1	Hip	interneuron
Atp5g1	Hip	interneuron
Atp5g2	Hip	interneuron
Atp5g3	Hip	interneuron
Atp5h	Hip	interneuron
Atp6ap2	Hip	interneuron
Atp6v0b	Hip	interneuron
Atp6v1f	Hip	interneuron
Atpif1	Hip	interneuron
Atxn7l3b	Hip	interneuron
B3galt1	Hip	interneuron
Basp1	Hip	interneuron
BC005561	Hip	interneuron
BC031181	Hip	interneuron
Bex2	Hip	interneuron
Bex3	Hip	interneuron
Bmyc	Hip	interneuron
Bsg	Hip	interneuron
C130071C03Rik	Hip	interneuron
C1ql3	Hip	interneuron
C1qtnf4	Hip	interneuron
Cacna2d3	Hip	interneuron
Cadm1	Hip	interneuron
Calm2	Hip	interneuron
Calr	Hip	interneuron
Caly	Hip	interneuron
Camk1d	Hip	interneuron
Camk2n2	Hip	interneuron
Canx	Hip	interneuron
Ccdc107	Hip	interneuron
Ccdc88a	Hip	interneuron
Cck	Hip	interneuron
Ccnl2	Hip	interneuron
Ccser1	Hip	interneuron
Cd81	Hip	interneuron
Cdc7	Hip	interneuron
Cdh8	Hip	interneuron
Celf3	Hip	interneuron
Cfap77	Hip	interneuron
Cfl1	Hip	interneuron
Chd3os	Hip	interneuron
Chga	Hip	interneuron
Chgb	Hip	interneuron
Cirbp	Hip	interneuron
Cisd1	Hip	interneuron
Ckb	Hip	interneuron
Clpp	Hip	interneuron
Clstn3	Hip	interneuron
Clta	Hip	interneuron
Cmss1	Hip	interneuron
Cnot6	Hip	interneuron
Cntn1	Hip	interneuron
Cntn5	Hip	interneuron
Cntnap2	Hip	interneuron
Cntnap4	Hip	interneuron
Col19a1	Hip	interneuron
Cox6a1	Hip	interneuron
Cox7a2	Hip	interneuron
Cox7b	Hip	interneuron
Cox7c	Hip	interneuron
Cox8a	Hip	interneuron
Crebzf	Hip	interneuron
Csmd1	Hip	interneuron
Cst3	Hip	interneuron
CT025619.2	Hip	interneuron
Ctnna2	Hip	interneuron
Ctnnd2	Hip	interneuron
Ctsl	Hip	interneuron
Cyc1	Hip	interneuron
Cycs	Hip	interneuron
D830024N08Rik	Hip	interneuron
Dalrd3	Hip	interneuron
Dbi	Hip	interneuron
Dcc	Hip	interneuron
Dclk1	Hip	interneuron
Dctn3	Hip	interneuron
Dcx	Hip	interneuron
Ddx24	Hip	interneuron
Ddx5	Hip	interneuron
Ddx50	Hip	interneuron
Dgkg	Hip	interneuron
Dhps	Hip	interneuron
Dlg2	Hip	interneuron
Dlx6os1	Hip	interneuron
Dnaja2	Hip	interneuron
Dock10	Hip	interneuron
Dock4	Hip	interneuron
Dpm2	Hip	interneuron
Dpp10	Hip	interneuron
Dpp6	Hip	interneuron
Dynll1	Hip	interneuron
Edf1	Hip	interneuron
Eef1a1	Hip	interneuron
Egfem1	Hip	interneuron
Eid1	Hip	interneuron
Eif1	Hip	interneuron
Eif1b	Hip	interneuron
Emc10	Hip	interneuron
Epha6	Hip	interneuron
Erbb4	Hip	interneuron
Erc2	Hip	interneuron
Erp29	Hip	interneuron
Etl4	Hip	interneuron
Exoc4	Hip	interneuron
Fabp5	Hip	interneuron
Fam135b	Hip	interneuron
Fam155a	Hip	interneuron
Fam173a	Hip	interneuron
Fam19a2	Hip	interneuron
Fgfr2	Hip	interneuron
Fkbp1a	Hip	interneuron
Fmn1	Hip	interneuron
Focad	Hip	interneuron
Fth1	Hip	interneuron
Ftl1	Hip	interneuron
Gabarap	Hip	interneuron
Gabarapl2	Hip	interneuron
Gabrb1	Hip	interneuron
Gabrg3	Hip	interneuron
Galntl6	Hip	interneuron
Gde1	Hip	interneuron
Ggt7	Hip	interneuron
Glp2r	Hip	interneuron
Glt8d1	Hip	interneuron
Gm11361	Hip	interneuron
Gm11808	Hip	interneuron
Gm14410	Hip	interneuron
Gm15598	Hip	interneuron
Gm19710	Hip	interneuron
Gm2000	Hip	interneuron
Gm20388	Hip	interneuron
Gm20642	Hip	interneuron
Gm2516	Hip	interneuron
Gm26694	Hip	interneuron
Gm26699	Hip	interneuron
Gm26724	Hip	interneuron
Gm26733	Hip	interneuron
Gm26804	Hip	interneuron
Gm26835	Hip	interneuron
Gm26836	Hip	interneuron
Gm26904	Hip	interneuron
Gm27032	Hip	interneuron
Gm27241	Hip	interneuron
Gm32250	Hip	interneuron
Gm35188	Hip	interneuron
Gm37240	Hip	interneuron
Gm42418	Hip	interneuron
Gm43713	Hip	interneuron
Gm45323	Hip	interneuron
Gm47283	Hip	interneuron
Gm48091	Hip	interneuron
Gm9493	Hip	interneuron
Gm9843	Hip	interneuron
Gnptg	Hip	interneuron
Gpc6	Hip	interneuron
Gphn	Hip	interneuron
Gps2	Hip	interneuron
Gpx4	Hip	interneuron
Gria1	Hip	interneuron
Grik1	Hip	interneuron
Grina	Hip	interneuron
Grip1	Hip	interneuron
Grm7	Hip	interneuron
Gsdme	Hip	interneuron
Gtf2h5	Hip	interneuron
Guk1	Hip	interneuron
H2afz	Hip	interneuron
H3f3a	Hip	interneuron
H3f3b	Hip	interneuron
Hagh	Hip	interneuron
Haghl	Hip	interneuron
Hbb-bs	Hip	interneuron
Higd2a	Hip	interneuron
Hint1	Hip	interneuron
Hmgn3	Hip	interneuron
Hnrnph3	Hip	interneuron
Hsbp1	Hip	interneuron
Hsp90ab1	Hip	interneuron
Hspa4	Hip	interneuron
Hspa5	Hip	interneuron
Ift20	Hip	interneuron
Igf2bp3	Hip	interneuron
Inpp4b	Hip	interneuron
Isca2	Hip	interneuron
Itm2b	Hip	interneuron
Kcnab1	Hip	interneuron
Kcnc2	Hip	interneuron
Kcnd2	Hip	interneuron
Kcnh7	Hip	interneuron
Kcnma1	Hip	interneuron
Kcnmb2	Hip	interneuron
Kcnq1	Hip	interneuron
Kcnq1ot1	Hip	interneuron
Kcnt2	Hip	interneuron
Klf12	Hip	interneuron
Ksr2	Hip	interneuron
Lamtor4	Hip	interneuron
Larp1	Hip	interneuron
Las1l	Hip	interneuron
Ldb2	Hip	interneuron
Ldhb	Hip	interneuron
Leng8	Hip	interneuron
Lrpap1	Hip	interneuron
Lrrc7	Hip	interneuron
Lrrtm4	Hip	interneuron
Lsamp	Hip	interneuron
Lsm7	Hip	interneuron
Ly6h	Hip	interneuron
Lynx1	Hip	interneuron
Macrod2	Hip	interneuron
Magi2	Hip	interneuron
Malat1	Hip	interneuron
Manf	Hip	interneuron
Map1lc3a	Hip	interneuron
Mat2a	Hip	interneuron
Mdh1	Hip	interneuron
Mdh2	Hip	interneuron
Mir124a-1hg	Hip	interneuron
Mir670hg	Hip	interneuron
Mlf2	Hip	interneuron
Mllt11	Hip	interneuron
Mrfap1	Hip	interneuron
Mrpl41	Hip	interneuron
Mrps12	Hip	interneuron
Mrps14	Hip	interneuron
Mrps18a	Hip	interneuron
Mrps33	Hip	interneuron
Mt1	Hip	interneuron
Mt3	Hip	interneuron
Mtch1	Hip	interneuron
Mycbp	Hip	interneuron
Myl12b	Hip	interneuron
Myo16	Hip	interneuron
Nap1l5	Hip	interneuron
Nbea	Hip	interneuron
Ndfip1	Hip	interneuron
Ndufa4	Hip	interneuron
Ndufa6	Hip	interneuron
Ndufa8	Hip	interneuron
Ndufaf4	Hip	interneuron
Ndufb3	Hip	interneuron
Ndufb5	Hip	interneuron
Ndufb9	Hip	interneuron
Ndufc2	Hip	interneuron
Nedd8	Hip	interneuron
Nenf	Hip	interneuron
Neto1	Hip	interneuron
Nkiras1	Hip	interneuron
Nlgn1	Hip	interneuron
Nlrc4	Hip	interneuron
Nnat	Hip	interneuron
Npdc1	Hip	interneuron
Nr3c2	Hip	interneuron
Nrg3	Hip	interneuron
Nrgn	Hip	interneuron
Nrxn3	Hip	interneuron
Ntm	Hip	interneuron
Ntrk3	Hip	interneuron
Nxph1	Hip	interneuron
Oaz1	Hip	interneuron
Olfm1	Hip	interneuron
Opcml	Hip	interneuron
P2ry14	Hip	interneuron
Pacrg	Hip	interneuron
Park7	Hip	interneuron
Pcdh9	Hip	interneuron
Pcp4	Hip	interneuron
Pcsk1n	Hip	interneuron
Pcyt2	Hip	interneuron
Pde10a	Hip	interneuron
Pdia3	Hip	interneuron
Pdia6	Hip	interneuron
Pdlim7	Hip	interneuron
Pebp1	Hip	interneuron
Pex13	Hip	interneuron
Pfn1	Hip	interneuron
Pfn2	Hip	interneuron
Pgam1	Hip	interneuron
Pgp	Hip	interneuron
Pgrmc1	Hip	interneuron
Pla2g3	Hip	interneuron
Plcb1	Hip	interneuron
Plekhj1	Hip	interneuron
Plekho1	Hip	interneuron
Plp1	Hip	interneuron
Pnn	Hip	interneuron
Pnpla7	Hip	interneuron
Podxl2	Hip	interneuron
Pomp	Hip	interneuron
Pop5	Hip	interneuron
Ppfia2	Hip	interneuron
Ppia	Hip	interneuron
Ppib	Hip	interneuron
Ppp3ca	Hip	interneuron
Prdx2	Hip	interneuron
Prdx5	Hip	interneuron
Preb	Hip	interneuron
Prelid3a	Hip	interneuron
Prickle1	Hip	interneuron
Prkg1	Hip	interneuron
Prpf4b	Hip	interneuron
Psap	Hip	interneuron
Psma1	Hip	interneuron
Psma3	Hip	interneuron
Psmb5	Hip	interneuron
Psmd7	Hip	interneuron
Ptma	Hip	interneuron
Ptms	Hip	interneuron
Ptprn	Hip	interneuron
Ptprt	Hip	interneuron
Rab11fip2	Hip	interneuron
Rab3a	Hip	interneuron
Rabac1	Hip	interneuron
Rabgef1	Hip	interneuron
Rasgrf2	Hip	interneuron
Rbm4b	Hip	interneuron
Rbms3	Hip	interneuron
Rnf25	Hip	interneuron
Rpl14	Hip	interneuron
Rpl18	Hip	interneuron
Rpl19	Hip	interneuron
Rpl22l1	Hip	interneuron
Rpl27a	Hip	interneuron
Rpl27-ps3	Hip	interneuron
Rpl32	Hip	interneuron
Rpl36al	Hip	interneuron
Rpl41	Hip	interneuron
Rpl6	Hip	interneuron
Rpl8	Hip	interneuron
Rpl9-ps6	Hip	interneuron
Rplp1	Hip	interneuron
Rprml	Hip	interneuron
Rps20	Hip	interneuron
Rps27a	Hip	interneuron
Rps27rt	Hip	interneuron
Rps3	Hip	interneuron
Rps8	Hip	interneuron
Rps9	Hip	interneuron
Rsrp1	Hip	interneuron
Rtn1	Hip	interneuron
Ryr2	Hip	interneuron
Ryr3	Hip	interneuron
Scand1	Hip	interneuron
Scg2	Hip	interneuron
Scg5	Hip	interneuron
Scn1b	Hip	interneuron
Selenof	Hip	interneuron
Selenok	Hip	interneuron
Selenom	Hip	interneuron
Selenow	Hip	interneuron
Sema6d	Hip	interneuron
Serf2	Hip	interneuron
Serinc1	Hip	interneuron
Setbp1	Hip	interneuron
Sez6l2	Hip	interneuron
Sf3b6	Hip	interneuron
Sh3bgrl3	Hip	interneuron
Sh3gl1	Hip	interneuron
Shisa6	Hip	interneuron
Sik3	Hip	interneuron
Slc24a5	Hip	interneuron
Slc25a3	Hip	interneuron
Slc25a4	Hip	interneuron
Slc32a1	Hip	interneuron
Slc35e2	Hip	interneuron
Slc3a2	Hip	interneuron
Slc50a1	Hip	interneuron
Slc8a1	Hip	interneuron
Slc9a9	Hip	interneuron
Slit2	Hip	interneuron
Snap91	Hip	interneuron
Sncb	Hip	interneuron
Snhg11	Hip	interneuron
Snhg20	Hip	interneuron
Snrnp70	Hip	interneuron
Snx32	Hip	interneuron
Spcs1	Hip	interneuron
Spcs2	Hip	interneuron
Srp14	Hip	interneuron
Srsf11	Hip	interneuron
Ssbp4	Hip	interneuron
Ssr4	Hip	interneuron
Sst	Hip	interneuron
Stip1	Hip	interneuron
Stmn1	Hip	interneuron
Stmn3	Hip	interneuron
Stub1	Hip	interneuron
Stx16	Hip	interneuron
Sub1	Hip	interneuron
Sumo2	Hip	interneuron
Syne1	Hip	interneuron
Syngr3	Hip	interneuron
Synpr	Hip	interneuron
Syt1	Hip	interneuron
Taf1c	Hip	interneuron
Tceal5	Hip	interneuron
Tecr	Hip	interneuron
Tenm2	Hip	interneuron
Tenm3	Hip	interneuron
Tenm4	Hip	interneuron
Thoc7	Hip	interneuron
Timm8b	Hip	interneuron
Timmdc1	Hip	interneuron
Tma7	Hip	interneuron
Tmed2	Hip	interneuron
Tmed9	Hip	interneuron
Tmeff2	Hip	interneuron
Tmem126a	Hip	interneuron
Tmem130	Hip	interneuron
Tmem179	Hip	interneuron
Tmem191c	Hip	interneuron
Tmem208	Hip	interneuron
Tmem234	Hip	interneuron
Tmem59	Hip	interneuron
Tmsb4x	Hip	interneuron
Tnrc6a	Hip	interneuron
Tpt1	Hip	interneuron
Traf5	Hip	interneuron
Trappc4	Hip	interneuron
Trhde	Hip	interneuron
Trim35	Hip	interneuron
Tsc22d4	Hip	interneuron
Tspan3	Hip	interneuron
Tspyl4	Hip	interneuron
Tuba1b	Hip	interneuron
Tubb2a	Hip	interneuron
Tubb4b	Hip	interneuron
Txndc15	Hip	interneuron
Ubb	Hip	interneuron
Ubc	Hip	interneuron
Ube3a	Hip	interneuron
Upp2	Hip	interneuron
Uqcr10	Hip	interneuron
Uqcrb	Hip	interneuron
Uqcrh	Hip	interneuron
Uqcrq	Hip	interneuron
Utrn	Hip	interneuron
Vdac1	Hip	interneuron
Vdac2	Hip	interneuron
Vmp1	Hip	interneuron
Vps13b	Hip	interneuron
Vps29	Hip	interneuron
Vstm2a	Hip	interneuron
Vti1b	Hip	interneuron
Vwc2	Hip	interneuron
Wdr89	Hip	interneuron
Xkr4	Hip	interneuron
Ypel3	Hip	interneuron
Zcchc18	Hip	interneuron
Zeb2	Hip	interneuron
Zfp692	Hip	interneuron
Zfr2	Hip	interneuron
Zscan26	Hip	interneuron
1110004F10Rik	Hip	microglia
1110008P14Rik	Hip	microglia
1600010M07Rik	Hip	microglia
1700016D06Rik	Hip	microglia
1700030F04Rik	Hip	microglia
1810037I17Rik	Hip	microglia
2010107E04Rik	Hip	microglia
2610020C07Rik	Hip	microglia
3110082I17Rik	Hip	microglia
4930599N23Rik	Hip	microglia
4932438A13Rik	Hip	microglia
5730522E02Rik	Hip	microglia
A230006K03Rik	Hip	microglia
Acot13	Hip	microglia
Adamts16	Hip	microglia
Adap2os	Hip	microglia
Adarb2	Hip	microglia
Adgrb3	Hip	microglia
Adgrl3	Hip	microglia
Akap6	Hip	microglia
Alcam	Hip	microglia
Aldoa	Hip	microglia
Ank2	Hip	microglia
Ank3	Hip	microglia
Anks1b	Hip	microglia
Ano3	Hip	microglia
Apbb1ip	Hip	microglia
Apoe	Hip	microglia
Arhgap45	Hip	microglia
Arl2	Hip	microglia
Arpc3	Hip	microglia
Arpc5l	Hip	microglia
Arpp21	Hip	microglia
Asah1	Hip	microglia
Asic2	Hip	microglia
Astn1	Hip	microglia
Atp1a2	Hip	microglia
Atp2a2	Hip	microglia
Atp2b1	Hip	microglia
Atp5b	Hip	microglia
Atp5d	Hip	microglia
Atp5e	Hip	microglia
Atp5f1	Hip	microglia
Atp5g1	Hip	microglia
Atp5g2	Hip	microglia
Atp5g3	Hip	microglia
Atp5h	Hip	microglia
Atp5l	Hip	microglia
Atp5o	Hip	microglia
Atp6v0b	Hip	microglia
Atp6v1e1	Hip	microglia
Atp6v1f	Hip	microglia
Atpif1	Hip	microglia
Atrnl1	Hip	microglia
Auts2	Hip	microglia
AY036118	Hip	microglia
B3galt1	Hip	microglia
Basp1	Hip	microglia
Bax	Hip	microglia
Bbs9	Hip	microglia
BC031181	Hip	microglia
Bex2	Hip	microglia
Bex3	Hip	microglia
Bmyc	Hip	microglia
Bri3	Hip	microglia
Brinp1	Hip	microglia
Brinp3	Hip	microglia
Bsg	Hip	microglia
Btg2	Hip	microglia
C1qa	Hip	microglia
C1qb	Hip	microglia
C1qc	Hip	microglia
C1ql3	Hip	microglia
C1qtnf4	Hip	microglia
Cacna1a	Hip	microglia
Cacna1c	Hip	microglia
Cacna2d1	Hip	microglia
Cacna2d3	Hip	microglia
Cacnb2	Hip	microglia
Cadm2	Hip	microglia
Cadps	Hip	microglia
Calm2	Hip	microglia
Calr	Hip	microglia
Camk1d	Hip	microglia
Camk2n2	Hip	microglia
Ccdc107	Hip	microglia
Ccdc85a	Hip	microglia
Cck	Hip	microglia
Ccnd3	Hip	microglia
Ccr6	Hip	microglia
Ccser1	Hip	microglia
Cct5	Hip	microglia
Cd300c2	Hip	microglia
Cd300lf	Hip	microglia
Cd81	Hip	microglia
Cd9	Hip	microglia
Cdc42bpa	Hip	microglia
Cdh11	Hip	microglia
Cdh12	Hip	microglia
Cdh2	Hip	microglia
Cdh23	Hip	microglia
[truncated: 6,934 more rows]
