# Supplementary material for: The gut microbiome modulates the transformation of microglial subtypes
Source: Mol Psychiatry. 2023 Mar 13;28(4):1611–21. doi: 10.1038/s41380-023-02017-y (PMC10208978; doi:10.1038/s41380-023-02017-y)
Supplement: Supplementary file 6 — Supplementary Table S4 [file 41380_2023_2017_MOESM6_ESM.xlsx]

## Sheet: Sup data S4
Supplementary Table S4. Detailed information of cross species analysis.
Disease-associated microglia	Subpopulations regulated by microbiota	Resource	Pvalue	log10P	Odd.ratio	Intersect	FDR	-log10FDR
AD mice_MG4	Hip_M0	mice	0.000594274	3.22601	20.9664	3	0.000463093	3.33433
AD_human_MG4	Hip_M0	human	4.79178e-06	5.3195	25.1609	5	4.32482e-06	5.36403
AD mice_MG4	Hip_M1	mice	2.0425e-18	17.6898	8.82169	32	3.64769e-18	17.438
AD_deminished C7_human	Hip_M1	human	7.79062e-11	10.1084	4.92874	28	1.08867e-10	9.9631
AD_nature_2019_human	Hip_M1	human	2.42716e-23	22.6149	24.0748	25	5.61483e-23	22.2507
DAM_mice	Hip_M1	mice	1.00534e-30	29.9977	7.37941	64	3.51606e-30	29.4539
AD mice_MG4	Hip_M4	mice	6.41453e-48	47.1928	25.8006	51	3.58945e-47	46.445
AD_deminished C7_human	Hip_M4	human	1.09004e-17	16.9626	8.51633	31	1.86724e-17	16.7288
AD_human_MG4	Hip_M4	human	1.15333e-08	7.93805	4.98594	21	1.34683e-08	7.87069
AD_nature_2019_human	Hip_M4	human	9.2629e-10	9.03325	13.2737	12	1.20313e-09	8.91969
DAM_mice	Hip_M4	mice	2.88877e-08	7.53929	3.89661	26	3.32158e-08	7.47866
AD mice_MG4	PFC_M2	mice	7.02685e-71	70.1532	56.5599	58	7.37267e-70	69.1324
AD_deminished C7_human	PFC_M2	human	3.2527e-19	18.4878	12.1599	27	6.06716e-19	18.217
AD_human_MG4	PFC_M2	human	1.31972e-10	9.87952	7.39778	19	1.75831e-10	9.7549
AD_nature_2019_human	PFC_M2	human	0.000635385	3.19696	7.87726	5	0.000493818	3.30643
Depression like macaca Mic03	PFC_M2	macaca	0.00179569	2.74577	2.6052	14	0.00133385	2.87489
AD_deminished C7_human	Hip_M0	human	1	0	0	0	0.368145	0.433981
AD_nature_2019_human	Hip_M0	human	1	0	0	0	0.368145	0.433981
DAM_mice	Hip_M0	mice	1	0	0	0	0.368145	0.433981
Depression like macaca Mic03	Hip_M0	macaca	0.399	0.399106	2.03746	1	0.188624	0.724403
AD_human_MG4	Hip_M1	human	0.432738	0.363775	1.31978	9	0.201362	0.696023
Depression like macaca Mic03	Hip_M1	macaca	0.781	0.107627	0.887595	12	0.312735	0.504823
Depression like macaca Mic03	Hip_M4	macaca	0.494759	0.305606	1.22331	11	0.223764	0.65021
AD mice_MG4	PFC_M0	mice	0.134681	0.870692	7.30337	1	0.0739119	1.13129
AD_deminished C7_human	PFC_M0	human	1	0	0	0	0.368145	0.433981
AD_human_MG4	PFC_M0	human	1	0	0	0	0.368145	0.433981
AD_nature_2019_human	PFC_M0	human	1	0	0	0	0.368145	0.433981
DAM_mice	PFC_M0	mice	1	0	0	0	0.368145	0.433981
Depression like macaca Mic03	PFC_M0	macaca	1	0	0	0	0.368145	0.433981
DAM_mice	PFC_M2	mice	0.809481	0.0917936	1.09826	5	0.320485	0.494192
