# Supplementary material for: The gut microbiome modulates the transformation of microglial subtypes
Source: Mol Psychiatry. 2023 Mar 13;28(4):1611–21. doi: 10.1038/s41380-023-02017-y (PMC10208978; doi:10.1038/s41380-023-02017-y)
Supplement: Supplementary file 7 — Supplementary Table S5 [file 41380_2023_2017_MOESM7_ESM.xlsx]

## Sheet: Hip
Supplementary Table S5. Detailed information of statistic information.
Levene's Test of proportion of cell type in Hip							ANOVA
		Levene Statistic	df1	df2	Sig.				Sum of Squares	df	Mean Square	F	Sig.
Excitatory	Based on Mean	1.176	2	6	0.371		Excitatory	Between groups	0.015	2	0.007	4.633	0.061
	Based on Median	0.79	2	6	0.496			Within groups	0.01	6	0.002
	Based on Median and with adjusted df	0.79	2	3.89	0.515			Total	0.024	8
	Based on trimmed Mean	1.151	2	6	0.377		Interneuron	Between groups	0	2	0	0.161	0.855
Interneuron	Based on Mean	2.335	2	6	0.178			Within groups	0.001	6	0
	Based on Median	0.205	2	6	0.82			Total	0.001	8
	Based on Median and with adjusted df	0.205	2	2.858	0.825		Astrocyte	Between groups	0.003	2	0.002	26.969	0.001
	Based on trimmed Mean	2.006	2	6	0.215			Within groups	0	6	0
Astrocyte	Based on Mean	1.968	2	6	0.22			Total	0.004	8
	Based on Median	0.165	2	6	0.851		Oligodendrocyte	Between groups	0.001	2	0.001	4.235	0.071
	Based on Median and with adjusted df	0.165	2	4.478	0.853			Within groups	0.001	6	0
	Based on trimmed Mean	1.632	2	6	0.272			Total	0.002	8
Oligodendrocyte	Based on Mean	0.199	2	6	0.825		OPC	Between groups	0	2	0	6.447	0.032
	Based on Median	0.044	2	6	0.958			Within groups	0	6	0
	Based on Median and with adjusted df	0.044	2	5.387	0.958			Total	0	8
	Based on trimmed Mean	0.18	2	6	0.84		microglia	Between groups	0	2	0	7.139	0.026
OPC	Based on Mean	3.043	2	6	0.122			Within groups	0	6	0
	Based on Median	1.007	2	6	0.42			Total	0.001	8
	Based on Median and with adjusted df	1.007	2	3.377	0.454		Ependymal	Between groups	0	2	0	0.148	0.866
	Based on trimmed Mean	2.846	2	6	0.135			Within groups	0	6	0
microglia	Based on Mean	2.032	2	6	0.212			Total	0	8
	Based on Median	1.495	2	6	0.297		Endo&SMC&Fibr	Between groups	0	2	0	0.767	0.505
	Based on Median and with adjusted df	1.495	2	3.712	0.334			Within groups	0.001	6	0
	Based on trimmed Mean	2.006	2	6	0.215			Total	0.001	8
Ependymal	Based on Mean	0.802	2	6	0.491		unknown	Between groups	0	2	0	0.245	0.79
	Based on Median	0.141	2	6	0.872			Within groups	0.001	6	0
	Based on Median and with adjusted df	0.141	2	4.031	0.873			Total	0.001	8
	Based on trimmed Mean	0.721	2	6	0.524
Endo&SMC&Fibr	Based on Mean	0.617	2	6	0.57
	Based on Median	0.117	2	6	0.892
	Based on Median and with adjusted df	0.117	2	5.311	0.892
	Based on trimmed Mean	0.553	2	6	0.602
unknown	Based on Mean	0.667	2	6	0.548
	Based on Median	0.13	2	6	0.88
	Based on Median and with adjusted df	0.13	2	5.167	0.881
	Based on trimmed Mean	0.596	2	6	0.581

## Sheet: PFC
Supplementary Table S5. Detailed information of statistic information.
Levene's Test of proportion of cell type in PFC							ANOVA
		Levene Statistic	df1	df2	Sig.				Sum of Squares	df	Mean Square	F	Sig.
Excitatory	Based on Mean	3.247	2	6	0.111		Excitatory	Between groups	0.004	2	0.002	2.075	0.207
	Based on Median	0.493	2	6	0.634			Within groups	0.005	6	0.001
	Based on Median and with adjusted df	0.493	2	4.234	0.642			Total	0.009	8
	Based on trimmed Mean	2.845	2	6	0.135		Interneuron	Between groups	0	2	0	0.503	0.628
Interneuron	Based on Mean	0.983	2	6	0.427			Within groups	0.001	6	0
	Based on Median	0.409	2	6	0.681			Total	0.001	8
	Based on Median and with adjusted df	0.409	2	5.115	0.684		Astrocyte	Between groups	0	2	0	0.866	0.467
	Based on trimmed Mean	0.934	2	6	0.444			Within groups	0	6	0
Astrocyte	Based on Mean	0.525	2	6	0.616			Total	0.001	8
	Based on Median	0.357	2	6	0.714		Microglia	Between groups	0.001	2	0	5.149	0.05
	Based on Median and with adjusted df	0.357	2	5.27	0.716			Within groups	0	6	0
	Based on trimmed Mean	0.515	2	6	0.622			Total	0.001	8
Microglia	Based on Mean	1.373	2	6	0.323		Oligodendrocyte	Between groups	0	2	0	0.211	0.816
	Based on Median	0.668	2	6	0.547			Within groups	0.001	6	0
	Based on Median and with adjusted df	0.668	2	4.4	0.558			Total	0.001	8
	Based on trimmed Mean	1.32	2	6	0.335		OPC	Between groups	0	2	0	3.034	0.123
Oligodendrocyte	Based on Mean	5.618	2	6	0.042			Within groups	0	6	0
	Based on Median	0.473	2	6	0.645			Total	0	8
	Based on Median and with adjusted df	0.473	2	2.488	0.67		Endo&SMC&Fibr	Between groups	0.001	2	0	2.208	0.191
	Based on trimmed Mean	4.671	2	6	0.06			Within groups	0.001	6	0
OPC	Based on Mean	1.449	2	6	0.307			Total	0.001	8
	Based on Median	0.868	2	6	0.467
	Based on Median and with adjusted df	0.868	2	4.162	0.484
	Based on trimmed Mean	1.412	2	6	0.314
Endo&SMC&Fibr	Based on Mean	0.419	2	6	0.676
	Based on Median	0.045	2	6	0.957
	Based on Median and with adjusted df	0.045	2	4.308	0.957
	Based on trimmed Mean	0.372	2	6	0.704

## Sheet: behavorial test
Supplementary Table S5. Detailed information of statistic information.
Levene's Test of proportion of bahavioral tests.							ANOVA test of sognificance among 3 groups.
		Levene Statistic	df1	df2	Sig.		FST	Sum of Squares	df	Mean Square	F	Sig.
FST	Based on Mean	4.223	2	16	0.034		Between groups	12091.9	2	6045.93	115.263	0
	Based on Median	3.568	2	16	0.052		Within groups	839.255	16	52.453
	Based on Median and with adjusted df	3.568	2	11.45	0.062		Total	12931.1	18
	Based on trimmed Mean	4.174	2	16	0.035
		Levene Statistic	df1	df2	Sig.		OFT	Sum of Squares	df	Mean Square	F	Sig.
OFT	Based on Mean	12.356	2	46	0		Between groups	1.62204e+06	2	811020	2.329	0.109
	Based on Median	11.623	2	46	0		Within groups	1.602e+07	46	348261
	Based on Median and with adjusted df	11.623	2	38.786	0		Total	1.76421e+07	48
	Based on trimmed Mean	12.257	2	46	0
		Levene Statistic	df1	df2	Sig.		Ymaze	Sum of Squares	df	Mean Square	F	Sig.
Ymaze	Based on Mean	0.279	2	27	0.758		Between groups	0.057	2	0.029	4.344	0.023
	Based on Median	0.318	2	27	0.731		Within groups	0.178	27	0.007
	Based on Median and with adjusted df	0.318	2	25.05	0.731		Total	0.236	29
	Based on trimmed Mean	0.283	2	27	0.756
