# Supplementary material for: The gut microbiome modulates the transformation of microglial subtypes
Source: Mol Psychiatry. 2023 Mar 13;28(4):1611–21. doi: 10.1038/s41380-023-02017-y (PMC10208978; doi:10.1038/s41380-023-02017-y)
Supplement: Supplementary file 8 — Supplementary Table S6 [file 41380_2023_2017_MOESM8_ESM.xlsx]

## Sheet: PFC
Supplementary Table S6. Detailed information of all captured genes and DEGs in each cell type.
List of all captured gene and DEG counts of each cell type in PFC.
Cell type	all genes	DEG_GvsS (P val<0.05)	DEG_GvsS (adj Pval<0.05)	DEG_GvsC (P val<0.05)	DEG_GvsC (adj Pval<0.05)	DEG_CvsS (P val<0.05)	DEG_CvsS (adj Pval<0.05)
Microglia	19469	1189	1064	1216	1135	122	15
Astrocyte	21300	1171	941	1111	940	67	51
Oligodendrocyte	19620	1031	831	1084	918	90	23
OPC	19751	1098	836	1054	874	120	15
Excitatory	25059	1318	1300	1292	1211	53	51
Interneuron	22912	1335	1150	1280	1116	38	38
SMC	15451	1253	164	1239	214	271	3
Endothelial	19030	1448	1179	1466	1144	240	11
Fibroblast	19960	1189	1053	1162	1046	204	14

## Sheet: Hip
Supplementary Table S6. Detailed information of all captured genes and DEGs in each cell type.
List of all captured gene and DEG counts of each cell type in Hip.
Cell type	all genes	DEG_GvsS (P val<0.05)	DEG_GvsS (adj Pval<0.05)	DEG_GvsC (P val<0.05)	DEG_GvsC (adj Pval<0.05)	DEG_CvsS (P val<0.05)	DEG_CvsS (adj Pval<0.05)
Microglia	20089	1273	993	1359	886	69	36
Astrocyte	22079	988	988	1060	1060	40	40
Oligodendrocyte	21071	1163	1162	1201	1200	62	62
OPC	20422	747	650	883	764	32	28
Excitatory	25218	688	687	798	797	13	13
Interneuron	23449	585	579	705	702	16	14
Ependymal	18599	1265	151	1240	138	317	6
Endo&SMC&Fibro	21153	1289	907	1608	1328	284	205
