# Supplementary material for: The gut microbiome modulates the transformation of microglial subtypes
Source: Mol Psychiatry. 2023 Mar 13;28(4):1611–21. doi: 10.1038/s41380-023-02017-y (PMC10208978; doi:10.1038/s41380-023-02017-y)
Supplement: Supplementary file 9 — Supplementary Table S7 [file 41380_2023_2017_MOESM9_ESM.xlsx]

## Sheet: Sheet1
Supplementary Table S7. Fisher test of microglia subpopulations in Hip between batch1 and batch2.
Batch2	Batch1	Pvalue	-log10P	Odd.ratio	intersect	FDR
B2_Hip_M2	B1_Hip_M0	0.000147	3.83346	133.635	2	0.0003
B2_Hip_M3	B1_Hip_M0	8.73e-06	5.05906	91.484	3	2.34e-05
B2_Hip_M0	B1_Hip_M1	4.4e-90	89.3568	99.2932	70	3.14e-89
B2_Hip_M0	B1_Hip_M4	7.28e-30	29.1381	27.7248	30	3.9e-29
B2_Hip_M0	B1_Hip_M0	0.00358436	2.44559	24.9547	2	0.00635445
B2_Hip_M1	B1_Hip_M0	1	0	0	0	0.612694
B2_Hip_M4	B1_Hip_M0	1	0	0	0	0.612694
B2_Hip_M5	B1_Hip_M0	1	0	0	0	0.612694
B2_Hip_M6	B1_Hip_M0	1	0	0	0	0.612694
B2_Hip_M6	B1_Hip_M1	3.73e-05	4.42784	2.49059	28	9.04e-05
B2_Hip_M3	B1_Hip_M1	1	0	0.924119	1	0.612694
B2_Hip_M1	B1_Hip_M1	1	0	0	0	0.612694
B2_Hip_M2	B1_Hip_M1	1	0	0	0	0.612694
B2_Hip_M4	B1_Hip_M1	1	0	0	0	0.612694
B2_Hip_M5	B1_Hip_M1	8.72e-07	6.05971	0	0	2.49e-06
B2_Hip_M3	B1_Hip_M4	5.8e-07	6.23652	13.2598	8	1.78e-06
B2_Hip_M2	B1_Hip_M4	0.0415248	1.38169	6.70636	2	0.0644909
B2_Hip_M6	B1_Hip_M4	4.49e-11	10.348	4.43711	32	1.75e-10
B2_Hip_M1	B1_Hip_M4	1	0	0	0	0.612694
B2_Hip_M4	B1_Hip_M4	1	0	0	0	0.612694
B2_Hip_M5	B1_Hip_M4	9.8e-05	4.009	0	0	0.00021
