# Supplementary material for: The gut microbiome modulates the transformation of microglial subtypes
Source: Mol Psychiatry. 2023 Mar 13;28(4):1611–21. doi: 10.1038/s41380-023-02017-y (PMC10208978; doi:10.1038/s41380-023-02017-y)
Supplement: Supplementary file 10 — Supplementary Table S8 [file 41380_2023_2017_MOESM10_ESM.xlsx]

## Sheet: Hip
Supplement Table S8. Microglial subtype signature of captured subpopulations.
allmarkers.gene	p_val	avg_logFC	pct.1	pct.2	p_val_adj	cluster	celltype
Gm42418	3.42e-39	0.353913	0.975	0.865	8.74e-35	0	Homeostatic2_Signature (P14)
Fam102b	3.45e-05	0.316174	0.307	0.243	0.88302	0	Homeostatic2_Signature (P60)
Il6st	0.00122381	0.253328	0.192	0.146	1	0	Homeostatic2_Signature (P14)
Fth1	1.09e-109	0.954224	0.96	0.676	2.8e-105	1	Homeostatic1_Signature (P14)
Ctss	2.31e-22	0.567174	0.613	0.435	5.92e-18	1	Homeostatic1_Signature (P14)
Ldhb	7.56e-15	0.556953	0.404	0.267	1.93e-10	1	Homeostatic1_Signature (P14)
Ckb	7.79e-15	0.45772	0.585	0.468	1.99e-10	1	Homeostatic1_Signature (P14)
Itm2b	2.86e-14	0.394118	0.681	0.585	7.33e-10	1	Homeostatic1_Signature (P14)
Fcer1g	1.63e-12	0.477292	0.259	0.136	4.17e-08	1	Homeostatic1_Signature (P14)
Cd81	1.18e-08	0.360321	0.435	0.339	0.000302786	1	Homeostatic1_Signature (P14)
Actg1	7.03e-08	0.366655	0.505	0.426	0.00179788	1	Homeostatic1_Signature (P14)
Cst3	1.13e-129	1.12069	0.976	0.779	2.88e-125	1	Homeostatic1_Signature (P60)
C1qb	1.93e-32	0.712984	0.411	0.18	4.93e-28	1	Homeostatic1_Signature (P60)
H3f3b	7.93e-19	0.595297	0.437	0.271	2.03e-14	1	Homeostatic1_Signature (P60)
Apoe	1.58e-16	0.260616	0.76	0.67	4.03e-12	1	Homeostatic1_Signature (P60)
Junb	9.07e-11	0.534881	0.213	0.111	2.32e-06	1	Homeostatic1_Signature (P60)
Tyrobp	1.57e-05	0.357866	0.132	0.074	0.400883	1	Homeostatic1_Signature (P60)
Jund	7.72e-05	0.338888	0.167	0.108	1	1	Homeostatic1_Signature (P60)
Cx3cr1	1.83e-19	0.435947	0.758	0.63	4.68e-15	1	Homeostatic2_Signature (P14)
Tpt1	7.19e-12	0.503583	0.277	0.154	1.84e-07	1	Homeostatic2_Signature (P14)
Dip2b	1.14e-10	0.302882	0.752	0.707	2.92e-06	1	Homeostatic2_Signature (P14)
Pag1	3.51e-10	0.277388	0.785	0.727	8.98e-06	1	Homeostatic2_Signature (P14)
Adap2os	5.66e-09	0.44147	0.365	0.264	0.000144743	1	Homeostatic2_Signature (P14)
Rnaset2a	3.17e-07	0.37505	0.147	0.076	0.00811104	1	Homeostatic2_Signature (P14)
Eif4a2	0.00140837	0.265484	0.404	0.379	1	1	Homeostatic2_Signature (P14)
Malat1	1.92e-108	0.300945	1	1	4.91e-104	1	Homeostatic2_Signature (P60)
Inpp5d	4.01e-12	0.257294	0.899	0.862	1.03e-07	1	Homeostatic2_Signature (P60)
Serinc3	4.64e-08	0.330474	0.668	0.638	0.00118701	1	Homeostatic2_Signature (P60)
Nrip1	7.71e-07	0.287078	0.593	0.535	0.019718	1	Homeostatic2_Signature (P60)
Calr	5.14e-06	0.41069	0.312	0.238	0.131549	1	Homeostatic2_Signature (P60)
Ftl1	1.4e-24	0.666081	0.325	0.141	3.59e-20	1	Inflammatory_Signature
Prdx1	7.8e-14	0.551857	0.255	0.128	2e-09	1	Inflammatory_Signature
Mif	8.56e-11	0.488368	0.165	0.073	2.19e-06	1	Inflammatory_Signature
Cd9	5.41e-07	0.413084	0.24	0.157	0.0138393	1	Inflammatory_Signature
Mt1	9.86e-07	0.4692	0.244	0.162	0.0252331	1	Inflammatory_Signature
Ctsz	1.99e-05	0.353067	0.152	0.091	0.51023	1	Inflammatory_Signature
Stmn1	2.99e-07	0.413154	0.174	0.096	0.00764446	1	Proliferative_Signature
Gm42418	7.2e-62	0.585427	0.98	0.876	1.84e-57	2	Homeostatic2_Signature (P14)
AY036118	8.68e-06	0.298455	0.242	0.155	0.221987	2	Homeostatic2_Signature (P14)
Nav3	1.25e-24	0.361807	0.97	0.914	3.21e-20	3	Homeostatic2_Signature (P60)
Qk	8.36e-20	0.32819	0.94	0.839	2.14e-15	3	Homeostatic2_Signature (P60)
Rapgef5	1.98e-17	0.348245	0.902	0.777	5.07e-13	3	Homeostatic2_Signature (P60)
Elmo1	1.95e-16	0.279839	0.978	0.912	5e-12	3	Homeostatic2_Signature (P60)
Ophn1	1.45e-15	0.372256	0.813	0.672	3.71e-11	3	Homeostatic2_Signature (P60)
Srgap2	2.93e-15	0.250824	0.973	0.927	7.49e-11	3	Homeostatic2_Signature (P60)
Pde3b	3.56e-14	0.344956	0.859	0.788	9.11e-10	3	Homeostatic2_Signature (P60)
Arhgap5	1.35e-12	0.353619	0.751	0.592	3.44e-08	3	Homeostatic2_Signature (P60)
Tgfbr1	1.39e-11	0.273172	0.902	0.807	3.56e-07	3	Homeostatic2_Signature (P60)
Epb41l2	1.08e-09	0.309523	0.783	0.703	2.75e-05	3	Homeostatic2_Signature (P60)
Fam102b	3.63e-08	0.355988	0.379	0.239	0.000928828	3	Homeostatic2_Signature (P60)
Jmjd1c	3.79e-08	0.264544	0.726	0.584	0.000970695	3	Homeostatic2_Signature (P14)
Sirpa	6.41e-08	0.290716	0.707	0.596	0.00164045	3	Homeostatic2_Signature (P60)
Ints6l	1.46e-07	0.350192	0.547	0.419	0.00374645	3	Homeostatic2_Signature (P14)
Hpgds	1.11e-06	0.271975	0.604	0.485	0.0282876	3	Homeostatic2_Signature (P14)
Kif21b	0.000881157	0.251331	0.247	0.175	1	3	Homeostatic2_Signature (P14)
Cst3	7.94e-37	0.858864	1	0.805	2.03e-32	4	Homeostatic1_Signature (P60)
C1qb	6.61e-16	0.677816	0.503	0.206	1.69e-11	4	Homeostatic1_Signature (P60)
Fth1	2.11e-14	0.361971	0.94	0.717	5.39e-10	4	Homeostatic1_Signature (P14)
Fcer1g	6.79e-14	0.60615	0.383	0.145	1.74e-09	4	Homeostatic1_Signature (P14)
Cx3cr1	6.88e-14	0.477596	0.879	0.64	1.76e-09	4	Homeostatic2_Signature (P14)
Tgfbr1	2.25e-13	0.426795	0.973	0.812	5.75e-09	4	Homeostatic2_Signature (P60)
Ctss	6.96e-12	0.521962	0.725	0.452	1.78e-07	4	Homeostatic1_Signature (P14)
Nrip1	2.79e-11	0.465539	0.812	0.528	7.15e-07	4	Homeostatic2_Signature (P60)
Pag1	2.69e-10	0.392261	0.913	0.726	6.87e-06	4	Homeostatic2_Signature (P14)
Ssh2	1.29e-09	0.295754	0.973	0.855	3.29e-05	4	Homeostatic2_Signature (P60)
Fchsd2	2.45e-09	0.366171	0.919	0.756	6.26e-05	4	Homeostatic2_Signature (P60)
Inpp5d	1.56e-08	0.277499	0.973	0.862	0.000398919	4	Homeostatic2_Signature (P60)
Cd9	1.7e-08	0.495982	0.349	0.161	0.000434431	4	Inflammatory_Signature
Mertk	2.56e-08	0.291022	0.94	0.802	0.000654369	4	Homeostatic2_Signature (P14)
Adap2os	8.82e-08	0.37235	0.51	0.268	0.00225604	4	Homeostatic2_Signature (P14)
Rnaset2a	9.98e-08	0.382377	0.215	0.081	0.00255399	4	Homeostatic2_Signature (P14)
Dennd4a	1.03e-07	0.376222	0.839	0.658	0.0026247	4	Homeostatic2_Signature (P60)
Hexb	1.88e-07	0.317688	0.933	0.718	0.00481768	4	Homeostatic1_Signature (P60)
Dock8	4.17e-07	0.27878	0.886	0.708	0.0106708	4	Homeostatic2_Signature (P60)
Ctsz	4.34e-07	0.403561	0.228	0.094	0.0110928	4	Inflammatory_Signature
Picalm	2.28e-06	0.318848	0.852	0.663	0.0583172	4	Homeostatic2_Signature (P60)
Serinc3	2.68e-06	0.310284	0.832	0.631	0.068544	4	Homeostatic2_Signature (P60)
Slco2b1	4.03e-06	0.274563	0.819	0.594	0.103113	4	Homeostatic2_Signature (P14)
Ftl1	5.49e-06	0.324767	0.329	0.167	0.140439	4	Inflammatory_Signature
Dst	2.31e-05	0.30997	0.799	0.619	0.592282	4	Homeostatic2_Signature (P14)
Itm2b	3.52e-05	0.259374	0.785	0.591	0.900169	4	Homeostatic1_Signature (P14)
Mt1	8.76e-05	0.281435	0.309	0.169	1	4	Inflammatory_Signature
Tpt1	0.000113838	0.257511	0.309	0.169	1	4	Homeostatic2_Signature (P14)
Rrbp1	0.000128312	0.250106	0.631	0.454	1	4	Homeostatic2_Signature (P60)
Lyz2	5.52e-120	1.46873	0.417	0.012	1.41e-115	5	ApoeHigh_Signature
Apoe	2.01e-22	1.54584	0.906	0.678	5.14e-18	5	Homeostatic1_Signature (P60)
Frmd4b	9.35e-21	0.894442	0.865	0.589	2.39e-16	5	Homeostatic2_Signature (P60)
Maf	3.17e-18	0.861802	0.792	0.419	8.12e-14	5	Homeostatic2_Signature (P14)
Zeb2	2.02e-12	0.645488	0.927	0.873	5.16e-08	5	Homeostatic2_Signature (P60)
Selenop	2.1e-11	0.773646	0.292	0.09	5.37e-07	5	Homeostatic1_Signature (P14)
Ctsb	1.43e-09	0.821321	0.51	0.271	3.66e-05	5	Homeostatic1_Signature (P60)
H2-D1	2.23e-07	0.424018	0.146	0.037	0.00569935	5	Homeostatic1_Signature (P60)
Itm2b	2.76e-05	0.302819	0.802	0.595	0.707163	5	Homeostatic1_Signature (P14)
Tmem176b	0.000312685	0.465277	0.135	0.05	1	5	Ccr1High_Signature
Mbnl1	0.00110444	0.30984	0.865	0.74	1	5	Homeostatic2_Signature (P60)
Ogt	0.00525503	0.282686	0.521	0.403	1	5	Homeostatic2_Signature (P60)
Kcnq1ot1	3.67e-28	0.746451	0.845	0.235	9.4e-24	6	Homeostatic2_Signature (P14)
Ifi27l2a	8.89e-50	0.672404	0.135	0.001	2.28e-45	7	Innate Immune_Signature
H2-K1	8.47e-28	1.20376	0.324	0.024	2.17e-23	7	Innate Immune_Signature
H2-D1	5.05e-22	1.34327	0.351	0.037	1.29e-17	7	Homeostatic1_Signature (P60)
Lyz2	1.15e-15	1.75332	0.243	0.025	2.95e-11	7	ApoeHigh_Signature
Stat1	0.000648965	0.557403	0.189	0.059	1	7	Innate Immune_Signature
Gm42418	0.000800511	0.522523	0.892	0.895	1	7	Homeostatic2_Signature (P14)
Kcnq1ot1	6.96e-12	0.534778	0.935	0.248	1.78e-07	8	Homeostatic2_Signature (P14)
Kcnq1ot1	1.22e-05	0.384041	0.714	0.251	0.313233	9	Homeostatic2_Signature (P14)

## Sheet: PFC
Supplement Table S8. Microglial subtype signature of captured subpopulations.
allmarkers.gene	p_val	avg_logFC	pct.1	pct.2	p_val_adj	cluster	celltype
Gm42418	2.69e-88	0.922858	0.906	0.72	6.89e-84	0	Homeostatic2_Signature (P14)
AY036118	2.89e-32	0.843139	0.446	0.232	7.41e-28	0	Homeostatic2_Signature (P14)
Macf1	2.95e-07	0.286193	0.663	0.723	0.00754072	0	Homeostatic2_Signature (P14)
Mertk	8.93e-08	0.289268	0.623	0.525	0.00228462	1	Homeostatic2_Signature (P14)
Serinc3	2.56e-05	0.279113	0.475	0.42	0.65488	1	Homeostatic2_Signature (P60)
Cx3cr1	3.16e-05	0.279845	0.489	0.429	0.809251	1	Homeostatic2_Signature (P14)
Adap2os	0.000384625	0.326359	0.226	0.178	1	1	Homeostatic2_Signature (P14)
Actg1	0.00117703	0.329093	0.277	0.236	1	1	Homeostatic1_Signature (P14)
Nrip1	0.00147119	0.256053	0.376	0.334	1	1	Homeostatic2_Signature (P60)
Ctss	5.81e-15	0.288371	0.562	0.333	1.49e-10	2	Homeostatic1_Signature (P14)
Fcer1g	2.34e-11	0.338901	0.216	0.101	6e-07	2	Homeostatic1_Signature (P14)
Cst3	4.67e-46	0.685027	0.869	0.603	1.19e-41	2	Homeostatic1_Signature (P60)
C1qb	5.07e-16	0.295157	0.431	0.222	1.3e-11	2	Homeostatic1_Signature (P60)
Cx3cr1	1.56e-31	0.500573	0.685	0.374	3.98e-27	2	Homeostatic2_Signature (P14)
Pag1	6.08e-29	0.433169	0.758	0.45	1.56e-24	2	Homeostatic2_Signature (P14)
Adap2os	4.18e-26	0.453083	0.361	0.141	1.07e-21	2	Homeostatic2_Signature (P14)
Mertk	1.16e-24	0.38667	0.76	0.492	2.98e-20	2	Homeostatic2_Signature (P14)
Dip2b	2.61e-14	0.263689	0.744	0.513	6.67e-10	2	Homeostatic2_Signature (P14)
Gfm2	5.52e-09	0.271795	0.195	0.099	0.000141231	2	Homeostatic2_Signature (P14)
Pde3b	2.48e-35	0.505183	0.792	0.483	6.35e-31	2	Homeostatic2_Signature (P60)
Csmd3	2.78e-26	0.418424	0.886	0.747	7.11e-22	2	Homeostatic2_Signature (P60)
Elmo1	4.69e-26	0.390802	0.884	0.694	1.2e-21	2	Homeostatic2_Signature (P60)
Picalm	1.66e-24	0.423759	0.689	0.418	4.24e-20	2	Homeostatic2_Signature (P60)
Fchsd2	3.32e-24	0.450653	0.723	0.455	8.49e-20	2	Homeostatic2_Signature (P60)
Nrip1	2.45e-23	0.424886	0.549	0.284	6.28e-19	2	Homeostatic2_Signature (P60)
Dock4	2.85e-23	0.343633	0.871	0.633	7.3e-19	2	Homeostatic2_Signature (P60)
Inpp5d	4.62e-23	0.357871	0.848	0.619	1.18e-18	2	Homeostatic2_Signature (P60)
Tanc2	6.42e-22	0.309285	0.916	0.766	1.64e-17	2	Homeostatic2_Signature (P60)
Dennd4a	4.19e-20	0.374137	0.658	0.401	1.07e-15	2	Homeostatic2_Signature (P60)
Serinc3	3.99e-19	0.329227	0.633	0.376	1.02e-14	2	Homeostatic2_Signature (P60)
Rapgef5	1.59e-17	0.337377	0.707	0.472	4.07e-13	2	Homeostatic2_Signature (P60)
Mef2a	1.33e-16	0.282667	0.8	0.556	3.41e-12	2	Homeostatic2_Signature (P60)
Frmd4b	1.45e-16	0.263037	0.533	0.291	3.7e-12	2	Homeostatic2_Signature (P60)
Qk	1.58e-16	0.302682	0.784	0.547	4.04e-12	2	Homeostatic2_Signature (P60)
Frmd4a	2.99e-16	0.31754	0.766	0.53	7.66e-12	2	Homeostatic2_Signature (P60)
Zeb2	1.33e-15	0.338348	0.76	0.538	3.41e-11	2	Homeostatic2_Signature (P60)
Ssh2	1.79e-15	0.286337	0.785	0.602	4.58e-11	2	Homeostatic2_Signature (P60)
Arhgap5	3.67e-15	0.305884	0.569	0.333	9.4e-11	2	Homeostatic2_Signature (P60)
Tgfbr1	1.46e-12	0.270093	0.791	0.6	3.73e-08	2	Homeostatic2_Signature (P60)
Prdx1	1.53e-07	0.256931	0.141	0.067	0.00390319	2	Inflammatory_Signature
Kcnq1ot1	2.44e-68	0.598059	0.688	0.106	6.23e-64	3	Homeostatic2_Signature (P14)
Lyz2	5.41e-73	1.37279	0.254	0.009	1.38e-68	4	ApoeHigh_Signature
H2-D1	5.72e-22	1.19475	0.195	0.027	1.46e-17	4	Homeostatic1_Signature (P60)
Apoe	2.89e-17	1.66893	0.636	0.376	7.41e-13	4	Homeostatic1_Signature (P60)
Selenop	1.18e-16	0.82027	0.237	0.051	3.03e-12	4	Homeostatic1_Signature (P14)
Ctsb	2.59e-11	0.840462	0.407	0.176	6.64e-07	4	Homeostatic1_Signature (P60)
H2-K1	2.63e-08	0.78349	0.102	0.021	0.000673629	4	Innate Immune_Signature
Maf	3.58e-07	0.630652	0.415	0.228	0.00915639	4	Homeostatic2_Signature (P14)
Frmd4b	5.64e-07	0.737796	0.508	0.34	0.0144252	4	Homeostatic2_Signature (P60)
Trim30a	2.47e-05	0.485041	0.153	0.057	0.631441	4	Innate Immune_Signature
Fcer1g	0.000114959	0.417154	0.246	0.123	1	4	Homeostatic1_Signature (P14)
H3f3b	0.000300797	0.448491	0.288	0.166	1	4	Homeostatic1_Signature (P60)
Stat1	0.000921769	0.545433	0.102	0.039	1	4	Innate Immune_Signature
Itm2b	0.00281059	0.38917	0.466	0.356	1	4	Homeostatic1_Signature (P14)
Ftl1	0.0047882	0.462085	0.263	0.166	1	4	Inflammatory_Signature
Malat1	2.65e-08	0.368359	1	1	1	5	Homeostatic2_Signature (P60)
Qk	3.08e-08	0.66062	0.938	0.599	0.000787856	5	Homeostatic2_Signature (P60)
Dock10	1.4e-07	0.945262	0.781	0.389	0.00359334	5	Homeostatic2_Signature (P60)
